# Supplementary material for: Penta­carbonyl-2κ5C-chlorido-1κCl-bis­[1(η5)-cyclo­penta­dien­yl][μ2-oxido(meth­yl)methyl­ene-1:2κ2 O:C]tungsten(0)zirconium(IV)
Source: Acta Crystallogr Sect E Struct Rep Online. 2008 Sep 6;64(Pt 10):m1252. doi: 10.1107/S1600536808028006 (PMC2959354; doi:10.1107/S1600536808028006)
Supplement: Supplementary file 1 [file e-64-m1252-sup1.cif]

##############################################################################
###                                                                        ###
###        Electronic paper (Acta Crystallographica Section E)             ###
###                                                                        ###
##############################################################################
#                                                                            #
# This CIF contains the data in a paper accepted for publication in Acta     #
# Crystallographica Section E. It conforms to the requirements of Notes      #
# for Authors for Section E, and has been peer reviewed under the auspices   #
# of the IUCr Commission on Journals.                                        #
#                                                                            #
# Full details of the Crystallographic Information File format               #
# are given in the paper "The Crystallographic Information File (CIF):       #
# a New Standard Archive File for Crystallography" by S. R. Hall, F. H.      #
# Allen and I. D. Brown [Acta Cryst. (1991), A47, 655-685].                  #
#                                                                            #
# The current version of the core CIF dictionary is obtainable from          #
# ftp://ftp.iucr.org/pub/cif_core.dic. The current version number is 2.4.    #
#                                                                            #
# Software is freely available for graphical display of the structure(s) in  #
# this CIF.  For information consult the CIF home page http://www.iucr.org/  #
# cif/home.html                                                              #
#                                                                            #
# This file may be used for bona fide research purposes within the           #
# scientific community so long as proper attribution is given to the journal # 
# article from which it was obtained.                                        #
#                                                                            #
##############################################################################
                                             
data_I
_audit_creation_method     SHELXL97
_chemical_name_systematic
;
Pentacarbonyl-2\k<i>^5^C-</i>chlorido-1\k<i>Cl-</i>bis[1(\h^5^)-\
cyclopentadienyl][\m~2~-oxido(methyl)methylene-1:2\k^2^<i>O</i>:<i>C</i>]\
tungsten(IV)zirconium(0)
;
_chemical_name_common     ?
_chemical_formula_moiety     'C17 H13 Cl O6 W Zr'
_chemical_formula_sum     'C17 H13 Cl O6 W Zr'
_chemical_formula_iupac     '[Zr W (C5 H5)2 (C2 H3 O) Cl (C O)5]'
_chemical_formula_weight     623.79
_chemical_melting_point     ?
_symmetry_cell_setting     orthorhombic
_symmetry_space_group_name_H-M     'P n m a'
loop_
    _symmetry_equiv_pos_as_xyz
    'x, y, z'
    '-x+1/2, -y, z+1/2'
    'x+1/2, -y+1/2, -z+1/2'
    '-x, y+1/2, -z'
    '-x, -y, -z'
    'x-1/2, y, -z-1/2'
    '-x-1/2, y-1/2, z-1/2'
    'x, -y-1/2, z'
_cell_length_a     22.3794(8)
_cell_length_b     12.3852(7)
_cell_length_c     7.2404(3)
_cell_angle_alpha     90.00
_cell_angle_beta     90.00
_cell_angle_gamma     90.00
_cell_volume     2006.85(16)
_cell_formula_units_Z     4
_cell_measurement_reflns_used     25
_cell_measurement_theta_min     2
_cell_measurement_theta_max     17
_cell_measurement_temperature     273(2)
_exptl_crystal_description     prism
_exptl_crystal_colour     red
_exptl_crystal_size_max     0.34
_exptl_crystal_size_mid     0.31
_exptl_crystal_size_min     0.29
_exptl_crystal_density_diffrn     2.065
_exptl_crystal_density_meas     ?
_exptl_crystal_density_method     'not measured'
_exptl_crystal_F_000     1176
_exptl_absorpt_coefficient_mu     6.407
_exptl_absorpt_correction_type     psi-scan
_exptl_absorpt_process_details     '(North <i>et al.</i>,  1968)'
_exptl_absorpt_correction_T_min     0.2193
_exptl_absorpt_correction_T_max     0.2580
_exptl_special_details
;
;
_diffrn_ambient_temperature     273(2)
_diffrn_radiation_type     MoK\a
_diffrn_radiation_wavelength     0.71073
_diffrn_radiation_source     'fine-focus sealed tube'
_diffrn_radiation_monochromator     'graphite'
_diffrn_measurement_device_type     'Philips PW1100 diffractometer'
_diffrn_measurement_method     '\w/2\q scans'
_diffrn_detector_area_resol_mean     ?
_diffrn_reflns_number     2070
_diffrn_reflns_av_R_equivalents     0.0418
_diffrn_reflns_av_sigmaI/netI     0.0250
_diffrn_reflns_theta_min     2.45
_diffrn_reflns_theta_max     24.97
_diffrn_reflns_theta_full     24.97
_diffrn_measured_fraction_theta_max     0.997
_diffrn_measured_fraction_theta_full     0.997
_diffrn_reflns_limit_h_min     0
_diffrn_reflns_limit_h_max     26
_diffrn_reflns_limit_k_min     0
_diffrn_reflns_limit_k_max     14
_diffrn_reflns_limit_l_min     -8
_diffrn_reflns_limit_l_max     0
_diffrn_standards_number     3
_diffrn_standards_interval_count     50
_diffrn_standards_interval_time     ?
_diffrn_standards_decay_%     0
_refine_special_details
;
Refinement of <i>F</i>^2^ against ALL reflections. The weighted <i>R</i>-factor
<i>wR</i> and goodness of fit <i>S</i> are based on <i>F</i>^2^, conventional
<i>R</i>-factors <i>R</i> are based on <i>F</i>, with <i>F</i> set to zero for
negative <i>F</i>^2^. The threshold expression of <i>F</i>^2^ >
\s(<i>F</i>^2^) is used only for calculating <i>R</i>-factors(gt) <i>etc</i>.
and is not relevant to the choice of reflections for refinement.
<i>R</i>-factors based on <i>F</i>^2^ are statistically about twice as large
as those based on <i>F</i>, and <i>R</i>- factors based on ALL data will be
even larger.
;
_reflns_number_total     1851
_reflns_number_gt     1521
_reflns_threshold_expression     I>2\s(I)
_refine_ls_structure_factor_coef     Fsqd
_refine_ls_matrix_type     full
_refine_ls_R_factor_all     0.0413
_refine_ls_R_factor_gt     0.0315
_refine_ls_wR_factor_gt     0.0859
_refine_ls_wR_factor_ref     0.0922
_refine_ls_goodness_of_fit_ref     1.078
_refine_ls_restrained_S_all     1.078
_refine_ls_number_reflns     1851
_refine_ls_number_parameters     131
_refine_ls_number_restraints     0
_refine_ls_hydrogen_treatment     constr
_refine_ls_weighting_scheme     calc
_refine_ls_weighting_details
       'calc w = 1/[\s^2^(Fo^2^)+(0.0530P)^2^+1.7971P] where P=(Fo^2^+2Fc^2^)/3'
_atom_sites_solution_hydrogens     geom
_atom_sites_solution_primary     direct
_atom_sites_solution_secondary     difmap
_refine_ls_shift/su_max     0.001
_refine_ls_shift/su_mean     0.000
_refine_diff_density_max     1.145
_refine_diff_density_min     -1.139
_refine_ls_extinction_method     none
_refine_ls_extinction_coef     ?
loop_
    _atom_type_symbol
    _atom_type_description
    _atom_type_scat_dispersion_real
    _atom_type_scat_dispersion_imag
    _atom_type_scat_source
    'C' 'C' 0.0033 0.0016
                         'International Tables Vol C Tables 4.2.6.8 and 6.1.1.4'
    'H' 'H' 0.0000 0.0000
                         'International Tables Vol C Tables 4.2.6.8 and 6.1.1.4'
    'O' 'O' 0.0106 0.0060
                         'International Tables Vol C Tables 4.2.6.8 and 6.1.1.4'
    'Cl' 'Cl' 0.1484 0.1585
                         'International Tables Vol C Tables 4.2.6.8 and 6.1.1.4'
    'Zr' 'Zr' -2.9673 0.5597
                         'International Tables Vol C Tables 4.2.6.8 and 6.1.1.4'
    'W' 'W' -0.8490 6.8722
                         'International Tables Vol C Tables 4.2.6.8 and 6.1.1.4'
_computing_data_collection     'PWPC (Gomm, 1998)'
_computing_cell_refinement     'PWPC (Gomm, 1998)'
_computing_data_reduction     'XTAL3.4 (Hall <i>et al.</i>,  1995)'
_computing_structure_solution     'SHELXS97 (Sheldrick, 2008)'
_computing_structure_refinement     'SHELXL97 (Sheldrick, 2008)'
_computing_molecular_graphics
                                'X-SEED (Barbour, 2001; Atwood & Barbour, 2003)'
_computing_publication_material     'publCIF (Westrip, 2008)'
loop_
    _atom_site_type_symbol
    _atom_site_label
    _atom_site_fract_x
    _atom_site_fract_y
    _atom_site_fract_z
    _atom_site_U_iso_or_equiv
    _atom_site_adp_type
    _atom_site_calc_flag
    _atom_site_refinement_flags
    _atom_site_occupancy
    _atom_site_disorder_assembly
    _atom_site_disorder_group
    W W1 0.812162(16) 0.2500 0.32704(5) 0.04133(16) Uani d S 1 . .
    Cl Cl1 0.60410(18) 0.2500 0.5194(4) 0.0896(10) Uani d S 1 . .
    O O1 0.8874(3) 0.0780(5) 0.1035(9) 0.092(2) Uani d . 1 . .
    C C1 0.8601(3) 0.1384(6) 0.1848(10) 0.0573(18) Uani d . 1 . .
    Zr Zr1 0.59893(4) 0.2500 0.18263(11) 0.0388(2) Uani d S 1 . .
    O O2 0.9032(3) 0.2500 0.6604(11) 0.078(2) Uani d S 1 . .
    C C2 0.8712(4) 0.2500 0.5381(14) 0.053(2) Uani d S 1 . .
    O O3 0.7386(3) 0.0625(5) 0.5187(10) 0.094(2) Uani d . 1 . .
    C C3 0.7643(3) 0.1307(6) 0.4506(10) 0.0529(17) Uani d . 1 . .
    O O4 0.6885(3) 0.2500 0.1422(10) 0.0535(17) Uani d S 1 . .
    C C4 0.7442(4) 0.2500 0.1090(13) 0.045(2) Uani d S 1 . .
    C C5 0.7572(6) 0.2500 -0.0914(16) 0.089(5) Uani d S 1 . .
    H H5A 0.8006 0.2500 -0.1105 0.134 Uiso calc SR 1 . .
    H H5B 0.7399 0.3146 -0.1482 0.134 Uiso calc PR 0.50 . .
    H H5C 0.7399 0.1854 -0.1482 0.134 Uiso calc PR 0.50 . .
    C C6 0.6081(5) 0.0817(7) -0.0048(16) 0.088(3) Uani d . 1 . .
    H H6 0.6406 0.0757 -0.0886 0.106 Uiso calc R 1 . .
    C C7 0.6081(5) 0.0484(6) 0.1785(16) 0.085(3) Uani d . 1 . .
    H H7 0.6407 0.0169 0.2432 0.102 Uiso calc R 1 . .
    C C8 0.5524(5) 0.0696(8) 0.2486(16) 0.083(3) Uani d . 1 . .
    H H8 0.5392 0.0535 0.3703 0.100 Uiso calc R 1 . .
    C C9 0.5185(4) 0.1185(7) 0.1117(15) 0.074(2) Uani d . 1 . .
    H H9 0.4785 0.1430 0.1246 0.088 Uiso calc R 1 . .
    C C10 0.5523(5) 0.1253(7) -0.0444(13) 0.079(3) Uani d . 1 . .
    H H11 0.5399 0.1546 -0.1595 0.095 Uiso calc R 1 . .
loop_
    _atom_site_aniso_label
    _atom_site_aniso_U_11
    _atom_site_aniso_U_22
    _atom_site_aniso_U_33
    _atom_site_aniso_U_12
    _atom_site_aniso_U_13
    _atom_site_aniso_U_23
    W1 0.0383(2) 0.0444(2) 0.0413(2) 0.000 0.00042(16) 0.000
    Cl1 0.118(3) 0.107(2) 0.0435(15) 0.000 0.0088(17) 0.000
    O1 0.099(4) 0.091(4) 0.087(4) 0.026(4) 0.009(4) -0.027(4)
    C1 0.059(4) 0.058(4) 0.055(4) 0.010(4) -0.003(3) -0.011(4)
    Zr1 0.0376(5) 0.0378(5) 0.0408(5) 0.000 0.0006(4) 0.000
    O2 0.056(5) 0.109(7) 0.068(5) 0.000 -0.016(4) 0.000
    C2 0.044(5) 0.069(6) 0.047(5) 0.000 -0.007(5) 0.000
    O3 0.089(4) 0.083(4) 0.111(5) -0.019(4) 0.009(4) 0.034(4)
    C3 0.051(4) 0.050(4) 0.057(4) -0.006(3) -0.007(3) 0.014(3)
    O4 0.039(4) 0.066(5) 0.055(4) 0.000 -0.002(3) 0.000
    C4 0.037(5) 0.050(5) 0.046(5) 0.000 0.000(4) 0.000
    C5 0.061(7) 0.162(14) 0.045(6) 0.000 0.000(6) 0.000
    C6 0.096(7) 0.052(5) 0.117(8) -0.019(5) 0.039(7) -0.040(6)
    C7 0.092(7) 0.033(4) 0.130(10) 0.004(4) -0.036(7) 0.004(5)
    C8 0.104(7) 0.055(5) 0.091(6) -0.026(5) -0.002(7) 0.015(5)
    C9 0.051(4) 0.058(5) 0.112(7) -0.013(4) -0.013(5) -0.002(5)
    C10 0.123(8) 0.050(5) 0.062(5) -0.031(5) -0.027(6) 0.000(4)
_geom_special_details
;
All e.s.d.'s (except the e.s.d. in the dihedral angle between two l.s. planes)
are estimated using the full covariance matrix. The cell e.s.d.'s are taken
into account individually in the estimation of e.s.d.'s in distances, angles
and torsion angles; correlations between e.s.d.'s in cell parameters are only
used when they are defined by crystal symmetry. An approximate (isotropic)
treatment of cell e.s.d.'s is used for estimating e.s.d.'s involving l.s.
planes.
;
loop_
    _geom_bond_atom_site_label_1
    _geom_bond_atom_site_label_2
    _geom_bond_site_symmetry_2
    _geom_bond_distance
    _geom_bond_publ_flag
    W1 C2 . 2.019(10) ?
    W1 C1 8_565 2.030(8) ?
    W1 C1 . 2.030(7) ?
    W1 C3 8_565 2.033(7) ?
    W1 C3 . 2.033(7) ?
    W1 C4 . 2.192(9) y
    Cl1 Zr1 . 2.441(3) ?
    O1 C1 . 1.131(9) ?
    Zr1 O4 . 2.026(6) y
    Zr1 C9 . 2.482(8) ?
    Zr1 C9 8_565 2.482(8) ?
    Zr1 C10 . 2.485(8) ?
    Zr1 C10 8_565 2.485(8) ?
    Zr1 C6 . 2.496(8) ?
    Zr1 C6 8_565 2.496(8) ?
    Zr1 C7 8_565 2.506(8) ?
    Zr1 C7 . 2.506(8) ?
    Zr1 C8 8_565 2.511(9) ?
    Zr1 C8 . 2.511(9) ?
    O2 C2 . 1.139(11) ?
    O3 C3 . 1.134(8) ?
    O4 C4 . 1.270(10) y
    C4 C5 . 1.480(14) ?
    C5 H5A . 0.9800 ?
    C5 H5B . 0.9800 ?
    C5 H5C . 0.9800 ?
    C6 C7 . 1.390(13) ?
    C6 C10 . 1.391(13) ?
    C6 H6 . 0.9500 ?
    C7 C8 . 1.373(13) ?
    C7 H7 . 0.9500 ?
    C8 C9 . 1.387(13) ?
    C8 H8 . 0.9500 ?
    C9 C10 . 1.362(12) ?
    C9 H9 . 0.9500 ?
    C10 H11 . 0.9500 ?
loop_
    _geom_angle_atom_site_label_1
    _geom_angle_atom_site_label_2
    _geom_angle_atom_site_label_3
    _geom_angle_site_symmetry_1
    _geom_angle_site_symmetry_3
    _geom_angle
    _geom_angle_publ_flag
    C2 W1 C1 . 8_565 92.2(3) ?
    C2 W1 C1 . . 92.2(3) ?
    C1 W1 C1 8_565 . 85.8(5) ?
    C2 W1 C3 . 8_565 90.7(3) ?
    C1 W1 C3 8_565 8_565 90.4(3) ?
    C1 W1 C3 . 8_565 175.3(3) ?
    C2 W1 C3 . . 90.7(3) ?
    C1 W1 C3 8_565 . 175.3(3) ?
    C1 W1 C3 . . 90.4(3) ?
    C3 W1 C3 8_565 . 93.2(4) ?
    C2 W1 C4 . . 176.9(4) ?
    C1 W1 C4 8_565 . 90.1(3) ?
    C1 W1 C4 . . 90.1(3) ?
    C3 W1 C4 8_565 . 87.2(3) ?
    C3 W1 C4 . . 87.2(3) ?
    O1 C1 W1 . . 178.5(8) ?
    O4 Zr1 Cl1 . . 95.6(2) ?
    O4 Zr1 C9 . . 133.5(2) ?
    Cl1 Zr1 C9 . . 104.0(3) ?
    O4 Zr1 C9 . 8_565 133.5(2) ?
    Cl1 Zr1 C9 . 8_565 104.0(3) ?
    C9 Zr1 C9 . 8_565 82.1(4) ?
    O4 Zr1 C10 . . 108.7(3) ?
    Cl1 Zr1 C10 . . 132.9(2) ?
    C9 Zr1 C10 . . 31.8(3) ?
    C9 Zr1 C10 8_565 . 88.1(3) ?
    O4 Zr1 C10 . 8_565 108.7(3) ?
    Cl1 Zr1 C10 . 8_565 132.9(2) ?
    C9 Zr1 C10 . 8_565 88.1(3) ?
    C9 Zr1 C10 8_565 8_565 31.8(3) ?
    C10 Zr1 C10 . 8_565 76.8(4) ?
    O4 Zr1 C6 . . 80.8(3) ?
    Cl1 Zr1 C6 . . 122.6(3) ?
    C9 Zr1 C6 . . 53.0(3) ?
    C9 Zr1 C6 8_565 . 119.7(4) ?
    C10 Zr1 C6 . . 32.4(3) ?
    C10 Zr1 C6 8_565 . 101.2(4) ?
    O4 Zr1 C6 . 8_565 80.8(3) ?
    Cl1 Zr1 C6 . 8_565 122.6(3) ?
    C9 Zr1 C6 . 8_565 119.7(4) ?
    C9 Zr1 C6 8_565 8_565 53.0(3) ?
    C10 Zr1 C6 . 8_565 101.2(4) ?
    C10 Zr1 C6 8_565 8_565 32.4(3) ?
    C6 Zr1 C6 . 8_565 113.3(6) ?
    O4 Zr1 C7 . 8_565 85.2(3) ?
    Cl1 Zr1 C7 . 8_565 90.5(3) ?
    C9 Zr1 C7 . 8_565 135.4(3) ?
    C9 Zr1 C7 8_565 8_565 53.4(3) ?
    C10 Zr1 C7 . 8_565 130.2(3) ?
    C10 Zr1 C7 8_565 8_565 53.7(3) ?
    C6 Zr1 C7 . 8_565 145.0(5) ?
    C6 Zr1 C7 8_565 8_565 32.3(3) ?
    O4 Zr1 C7 . . 85.2(3) ?
    Cl1 Zr1 C7 . . 90.5(3) ?
    C9 Zr1 C7 . . 53.4(3) ?
    C9 Zr1 C7 8_565 . 135.4(3) ?
    C10 Zr1 C7 . . 53.7(3) ?
    C10 Zr1 C7 8_565 . 130.2(3) ?
    C6 Zr1 C7 . . 32.3(3) ?
    C6 Zr1 C7 8_565 . 145.0(5) ?
    C7 Zr1 C7 8_565 . 170.5(6) ?
    O4 Zr1 C8 . 8_565 116.0(3) ?
    Cl1 Zr1 C8 . 8_565 80.2(3) ?
    C9 Zr1 C8 . 8_565 108.8(3) ?
    C9 Zr1 C8 8_565 8_565 32.3(3) ?
    C10 Zr1 C8 . 8_565 120.3(3) ?
    C10 Zr1 C8 8_565 8_565 53.0(3) ?
    C6 Zr1 C8 . 8_565 151.7(4) ?
    C6 Zr1 C8 8_565 8_565 52.7(3) ?
    C7 Zr1 C8 8_565 8_565 31.8(3) ?
    C7 Zr1 C8 . 8_565 157.4(5) ?
    O4 Zr1 C8 . . 116.0(3) ?
    Cl1 Zr1 C8 . . 80.2(3) ?
    C9 Zr1 C8 . . 32.3(3) ?
    C9 Zr1 C8 8_565 . 108.8(3) ?
    C10 Zr1 C8 . . 53.0(3) ?
    C10 Zr1 C8 8_565 . 120.3(3) ?
    C6 Zr1 C8 . . 52.7(3) ?
    C6 Zr1 C8 8_565 . 151.7(4) ?
    C7 Zr1 C8 8_565 . 157.4(5) ?
    C7 Zr1 C8 . . 31.8(3) ?
    C8 Zr1 C8 8_565 . 125.7(5) ?
    O2 C2 W1 . . 178.1(9) ?
    O3 C3 W1 . . 178.4(7) ?
    C4 O4 Zr1 . . 177.4(7) y
    O4 C4 C5 . . 112.3(9) ?
    O4 C4 W1 . . 123.0(7) ?
    C5 C4 W1 . . 124.7(7) ?
    C4 C5 H5A . . 109.5 ?
    C4 C5 H5B . . 109.5 ?
    H5A C5 H5B . . 109.5 ?
    C4 C5 H5C . . 109.5 ?
    H5A C5 H5C . . 109.5 ?
    H5B C5 H5C . . 109.5 ?
    C7 C6 C10 . . 108.2(9) ?
    C7 C6 Zr1 . . 74.2(5) ?
    C10 C6 Zr1 . . 73.4(5) ?
    C7 C6 H6 . . 125.9 ?
    C10 C6 H6 . . 125.9 ?
    Zr1 C6 H6 . . 118.4 ?
    C8 C7 C6 . . 107.2(9) ?
    C8 C7 Zr1 . . 74.3(5) ?
    C6 C7 Zr1 . . 73.5(5) ?
    C8 C7 H7 . . 126.4 ?
    C6 C7 H7 . . 126.4 ?
    Zr1 C7 H7 . . 117.8 ?
    C7 C8 C9 . . 108.4(10) ?
    C7 C8 Zr1 . . 73.9(5) ?
    C9 C8 Zr1 . . 72.7(5) ?
    C7 C8 H8 . . 125.8 ?
    C9 C8 H8 . . 125.8 ?
    Zr1 C8 H8 . . 119.4 ?
    C10 C9 C8 . . 108.4(9) ?
    C10 C9 Zr1 . . 74.2(5) ?
    C8 C9 Zr1 . . 75.0(5) ?
    C10 C9 H9 . . 125.8 ?
    C8 C9 H9 . . 125.8 ?
    Zr1 C9 H9 . . 116.9 ?
    C9 C10 C6 . . 107.7(8) ?
    C9 C10 Zr1 . . 73.9(5) ?
    C6 C10 Zr1 . . 74.2(5) ?
    C9 C10 H11 . . 126.2 ?
    C6 C10 H11 . . 126.2 ?
    Zr1 C10 H11 . . 117.7 ?
data_global
_journal_date_recd_electronic     2008-08-26
_journal_date_accepted     2008-09-02
_journal_name_full     'Acta Crystallographica, Section E'
_journal_year     2008
_journal_volume     64
_journal_issue     10
_journal_page_first     m1252
_journal_page_last     m1252
_journal_paper_category     QM
_journal_coeditor_code     OM2260
_publ_contact_author_name     'Dr Catharine Esterhuysen'
_publ_contact_author_address
;
Department of Chemistry
University of Stellenbosch
Private Bag X1
Matieland 7602
South Africa
;
_publ_contact_author_email     ce@sun.ac.za
_publ_contact_author_fax     '+27 21 808 3360'
_publ_contact_author_phone     '+27 21 808 3345'
_publ_section_title
;\
Pentacarbonyl-2\k<i>^5^C-</i>chlorido-1\k<i>Cl-</i>bis[1(\h^5^)-\
cyclopentadienyl][\m~2~-oxido(methyl)methylene-1:2\k^2^<i>O</i>:<i>C</i>]\
tungsten(0)zirconium(IV)
;
loop_
    _publ_author_name
    _publ_author_footnote
    _publ_author_address
    'Esterhuysen, Catharine' .
;
Department of Chemistry and Polymer Science
University of Stellenbosch
Private Bag X1
Matieland 7602
South Africa
;
    'Neveling, Arno'
;Currently at Sasol Technology, PO Box 1, Sasolburg 1947, South Africa.
;
;
Department of Chemistry and Polymer Science
University of Stellenbosch
Private Bag X1
Matieland 7602
South Africa
;
    'Luruli, Nyambeni'
;Currently at Sasol Polymers, PO Box 72, Modderfontein 1645, South Africa.
;
;
Department of Chemistry and Polymer Science
University of Stellenbosch
Private Bag X1
Matieland 7602
South Africa
;
    'Kruger, Gert J.' .
;
Department of Chemistry and Biochemistry
University of Johannesburg
PO Box 524
Auckland Park
Johannesburg 2006
South Africa
;
    'Cronje, Stephanie' .
;
Department of Chemistry and Polymer Science
University of Stellenbosch
Private Bag X1
Matieland 7602
South Africa
;
