# Supplementary material for: Penta­carbonyl-2κ5C-chlorido-1κCl-bis­[1(η5)-cyclo­penta­dien­yl][μ2-oxido(meth­yl)methyl­ene-1:2κ2 O:C]tungsten(0)zirconium(IV)
Source: Acta Crystallogr Sect E Struct Rep Online. 2008 Sep 6;64(Pt 10):m1252. doi: 10.1107/S1600536808028006 (PMC2959354; doi:10.1107/S1600536808028006)
Supplement: Supplementary file 2 [file e-64-m1252-Isup2.hkl]

# 
# h,k,l, Fc-squared, Fo-squared, sigma(Fo-squared) and status flag 
# 
data_I
_shelx_title ' arno1 in Pnma' 
_shelx_refln_list_code          4 
_shelx_F_calc_maximum      431.67 
_exptl_crystal_F_000      1176.00 
_reflns_d_resolution_high  0.8419 
 
loop_ 
 _symmetry_equiv_pos_as_xyz 
 'x, y, z' 
 '-x+1/2, -y, z+1/2' 
 'x+1/2, -y+1/2, -z+1/2' 
 '-x, y+1/2, -z' 
 '-x, -y, -z' 
 'x-1/2, y, -z-1/2' 
 '-x-1/2, y-1/2, z-1/2' 
 'x, -y-1/2, z' 
 
_cell_length_a    22.3794 
_cell_length_b    12.3852 
_cell_length_c     7.2404 
_cell_angle_alpha  90.000 
_cell_angle_beta   90.000 
_cell_angle_gamma  90.000 
 
_shelx_F_squared_multiplier     1.000 
 
loop_ 
 _refln_index_h 
 _refln_index_k 
 _refln_index_l 
 _refln_F_squared_calc 
 _refln_F_squared_meas 
 _refln_F_squared_sigma 
 _refln_observed_status 
   4   0   0    26031.92    21431.55    127.27 o 
   6   0   0     9941.19     8692.57    102.97 o 
   8   0   0     2661.94     2277.33     68.62 o 
  10   0   0    59907.66    50382.02    322.87 o 
  12   0   0      295.00      337.37     37.75 o 
  14   0   0    55874.41    48229.32    395.83 o 
  16   0   0    11525.23    10393.73    206.75 o 
  18   0   0     6278.84     5396.10    170.41 o 
  20   0   0     3823.97     3417.63    147.11 o 
  22   0   0     5217.95     4656.74    184.09 o 
  24   0   0    10748.37    10029.24    285.77 o 
  26   0   0      315.66      395.25     81.54 o 
   2   1   0      722.85      825.72     21.13 o 
   4   1   0   167355.48   144931.98    353.74 o 
   6   1   0    28828.29    25937.83    178.75 o 
   8   1   0     9237.10     8234.10    117.46 o 
  10   1   0    14793.05    12309.86    163.31 o 
  12   1   0     4571.34     3691.48    105.14 o 
  14   1   0    24709.89    21354.47    269.33 o 
  16   1   0     2206.78     2060.54     99.21 o 
  18   1   0    16858.68    15778.09    270.56 o 
  20   1   0    10776.03    10000.07    252.31 o 
  22   1   0      551.66      469.80     69.97 o 
  24   1   0      453.49      416.26     73.14 o 
  26   1   0      629.46      774.41     94.45 o 
   2   2   0    37841.01    38490.48    173.29 o 
   4   2   0    10724.31    10652.96    106.55 o 
   6   2   0     5830.79     6154.25     95.63 o 
   8   2   0    40928.84    39810.07    265.87 o 
  10   2   0    69665.48    63580.64    376.17 o 
  12   2   0     2030.77     2204.77     84.24 o 
  14   2   0    28493.05    24836.50    291.52 o 
  16   2   0     7701.36     7488.81    172.53 o 
  18   2   0     8833.77     8075.84    205.75 o 
  20   2   0     2681.27     2386.16    123.75 o 
  22   2   0     5966.60     5206.67    197.54 o 
  24   2   0     7575.06     7540.58    250.43 o 
  26   2   0      308.49      356.21     76.31 o 
   2   3   0     7989.28     9075.73    102.38 o 
   4   3   0    53023.04    53288.35    264.16 o 
   6   3   0    76327.84    73829.14    344.23 o 
   8   3   0    12543.35    11790.16    156.62 o 
  10   3   0    11418.97    10461.30    164.66 o 
  12   3   0     6698.93     6719.45    141.47 o 
  14   3   0    20333.85    18636.34    255.89 o 
  16   3   0      922.35      806.29     63.11 o 
  18   3   0    14832.10    13517.14    264.05 o 
  20   3   0     6636.56     6708.70    208.51 o 
  22   3   0      740.23      672.97     77.66 o 
  24   3   0      288.08      127.09     66.98 o 
  26   3   0      502.06      472.27     77.61 o 
   0   4   0   110276.00   105958.38    384.45 o 
   2   4   0    35348.81    37592.73    235.40 o 
   4   4   0    19842.70    19542.66    181.57 o 
   6   4   0     1083.38     1157.98     54.30 o 
   8   4   0    31018.18    30408.30    264.52 o 
  10   4   0    64360.78    61051.07    409.16 o 
  12   4   0     1503.75     1411.57     73.09 o 
  14   4   0    28284.68    27195.19    322.51 o 
  16   4   0     7608.64     7666.68    194.78 o 
  18   4   0     5382.12     5308.28    179.04 o 
  20   4   0     2490.18     2265.88    131.38 o 
  22   4   0     4034.00     3444.87    165.31 o 
  24   4   0     5405.39     5561.41    214.38 o 
   2   5   0      342.96      390.02     33.81 o 
   4   5   0    57898.52    57759.00    341.95 o 
   6   5   0    37160.21    36774.18    289.52 o 
   8   5   0    12326.53    13088.20    185.38 o 
  10   5   0    14679.28    14272.30    215.26 o 
  12   5   0     9366.81     9346.70    186.03 o 
  14   5   0    19125.83    18516.00    286.29 o 
  16   5   0     2352.60     2197.55    116.70 o 
  18   5   0    10411.21     9715.12    240.39 o 
  20   5   0     4380.53     4323.72    178.52 o 
  22   5   0      155.55      133.31     70.27 o 
  24   5   0      181.07      161.43     69.74 o 
   0   6   0   186342.91   176329.22    631.70 o 
   2   6   0    12361.75    13058.85    176.46 o 
   4   6   0    11326.91    11324.82    169.95 o 
   6   6   0      248.20      384.39     39.15 o 
   8   6   0    12606.76    12624.80    196.42 o 
  10   6   0    41672.36    40566.22    379.22 o 
  12   6   0      275.30      316.23     46.61 o 
  14   6   0    25432.79    24762.18    349.28 o 
  16   6   0     5296.01     5294.78    178.28 o 
  18   6   0     2709.97     2568.73    133.96 o 
  20   6   0     1847.54     1592.73    119.70 o 
  22   6   0     2678.22     2587.10    150.16 o 
  24   6   0     5384.07     5476.58    230.06 o 
   2   7   0     1988.71     1930.98     86.41 o 
   4   7   0    46436.70    46872.98    372.82 o 
   6   7   0    16074.48    15748.09    230.53 o 
   8   7   0     2223.22     2412.05     97.21 o 
  10   7   0     6517.37     6678.06    179.16 o 
  12   7   0     2940.09     2796.91    120.34 o 
  14   7   0    11235.58    10881.14    241.33 o 
  16   7   0      329.81      475.55     62.23 o 
  18   7   0     7670.32     8232.93    228.82 o 
  20   7   0     4586.44     4900.59    197.77 o 
  22   7   0      349.17      309.07     78.78 o 
   0   8   0    62485.14    61267.97    463.93 o 
   2   8   0     6818.80     6797.40    162.26 o 
   4   8   0     1655.47     1644.86     88.35 o 
   6   8   0     3038.04     3135.39    112.06 o 
   8   8   0    12478.84    12275.16    232.29 o 
  10   8   0    18666.26    18757.86    302.09 o 
  12   8   0      596.56      620.26     68.04 o 
  14   8   0     8959.87     9051.48    235.87 o 
  16   8   0     2667.77     2779.94    140.48 o 
  18   8   0     3723.18     3494.06    169.95 o 
  20   8   0      950.14     1025.13    104.84 o 
  22   8   0     2492.63     2567.32    153.27 o 
   2   9   0     1159.84     1285.48     81.19 o 
   4   9   0    27333.65    26973.47    343.88 o 
   6   9   0    12623.09    12394.15    253.54 o 
   8   9   0     2422.58     2483.37    118.64 o 
  10   9   0     3284.48     3275.75    138.89 o 
  12   9   0     1044.43      957.86     87.88 o 
  14   9   0     6498.98     6278.70    209.16 o 
  16   9   0      384.18      386.62     73.14 o 
  18   9   0     5230.40     5015.53    204.70 o 
  20   9   0     3446.76     3327.58    179.69 o 
   0  10   0    41906.56    39347.96    453.72 o 
   2  10   0     5657.83     5432.44    172.88 o 
   4  10   0     2224.66     2266.70    113.94 o 
   6  10   0      335.09      203.58     52.95 o 
   8  10   0     4514.91     4047.22    162.26 o 
  10  10   0    10027.88    10468.75    257.65 o 
  12  10   0      136.53       96.39     60.46 o 
  14  10   0     6805.33     6815.48    225.24 o 
  16  10   0     2433.26     2489.95    146.82 o 
  18  10   0     1541.61     1373.24    115.94 o 
   2  11   0      396.94      333.37     60.64 o 
   4  11   0    11995.06    11779.88    273.61 o 
   6  11   0     6197.18     5617.77    195.77 o 
   8  11   0     2079.38     1993.03    123.39 o 
  10  11   0     2371.93     1995.02    136.37 o 
  12  11   0     1801.25     1926.58    123.10 o 
  14  11   0     4095.21     3969.91    182.51 o 
  16  11   0      636.02      488.53     79.37 o 
   0  12   0    13168.17    12738.80    292.75 o 
   2  12   0     2207.48     2188.33    127.56 o 
   4  12   0     1462.73     1541.66    109.77 o 
   6  12   0      368.06      512.65     71.79 o 
   8  12   0     3563.67     3594.98    164.84 o 
  10  12   0     6841.15     7348.10    244.73 o 
  12  12   0       41.29       68.62     51.07 o 
  14  12   0     3656.35     3761.81    180.04 o 
   2  13   0      299.04      327.92     65.57 o 
   4  13   0     4955.37     4592.40    199.65 o 
   6  13   0     3614.07     3658.96    176.11 o 
   8  13   0      708.29      704.44     93.92 o 
  10  13   0     1230.24     1124.52    122.22 o 
  12  13   0      846.18      704.50    102.50 o 
   0  14   0     5761.45     5103.29    223.19 o 
   2  14   0      843.27      830.06    103.02 o 
   4  14   0      384.26      368.36     73.67 o 
   6  14   0      213.83      123.92     77.66 o 
   8  14   0     1769.94     1911.84    135.66 o 
   3   0   1     6750.20     7370.64     79.13 o 
   4   0   1   115032.10   113342.58    329.74 o 
   5   0   1    12635.05    11849.27    117.52 o 
   6   0   1    24788.59    23590.18    177.69 o 
   7   0   1     3735.76     3405.78     75.73 o 
   8   0   1     8854.58     8143.23    121.52 o 
   9   0   1     1176.66     1133.38     55.00 o 
  10   0   1    10115.84     9104.96    144.29 o 
  11   0   1    12128.58    10958.51    169.95 o 
  12   0   1     3517.41     2984.46     95.39 o 
  13   0   1     7450.63     6676.36    149.11 o 
  14   0   1    21143.56    19184.92    256.94 o 
  15   0   1      112.43      124.69     34.28 o 
  16   0   1     1294.77     1315.48     83.89 o 
  17   0   1      153.90       64.69     40.56 o 
  18   0   1    12608.17    11497.88    239.16 o 
  19   0   1     1776.38     1545.30    103.02 o 
  20   0   1     7006.71     6467.90    193.31 o 
  21   0   1     2946.31     2941.73    140.30 o 
  22   0   1      402.60      302.61     65.57 o 
  23   0   1      362.47      433.46     64.22 o 
  24   0   1      497.93      436.63     79.37 o 
  25   0   1      435.59      372.00     72.03 o 
  26   0   1      672.19      697.51     95.10 o 
   2   1   1    18075.53    19681.02    123.69 o 
   3   1   1     9069.74     9680.90     93.81 o 
   4   1   1     6947.50     6872.95     86.88 o 
   5   1   1     3077.63     3100.34     66.16 o 
   6   1   1    10963.20    11458.90    125.86 o 
   7   1   1     5576.74     5672.77     98.91 o 
   8   1   1    27430.21    26833.40    218.38 o 
   9   1   1     6397.02     6080.64    115.88 o 
  10   1   1    40637.84    37509.14    291.05 o 
  11   1   1      368.50      358.03     40.80 o 
  12   1   1      165.75      155.92     32.17 o 
  13   1   1       28.70       35.46     26.36 o 
  14   1   1    19638.23    18628.48    253.36 o 
  15   1   1     3190.89     2809.23    113.12 o 
  16   1   1     7579.36     6796.82    172.35 o 
  17   1   1     3541.00     3524.00    130.50 o 
  18   1   1     5509.79     5377.32    174.58 o 
  19   1   1       42.93       66.75     49.60 o 
  20   1   1     1560.90     1452.78     97.15 o 
  21   1   1      816.16      695.34     79.89 o 
  22   1   1     3933.71     3500.40    162.08 o 
  23   1   1      424.04      322.40     69.86 o 
  24   1   1     6891.17     6893.21    233.40 o 
  25   1   1      790.40      969.54    102.38 o 
  26   1   1      372.44      381.75     76.37 o 
   1   2   1     4669.52     5024.51     70.27 o 
   2   2   1     3134.47     3386.29     61.11 o 
   3   2   1    17206.00    18863.70    144.00 o 
   4   2   1    60353.13    63169.48    274.61 o 
   5   2   1    13132.94    13717.50    138.60 o 
   6   2   1    42134.68    42373.45    254.95 o 
   7   2   1     4044.31     3868.00     84.18 o 
   8   2   1    11546.67    11023.50    148.58 o 
   9   2   1      293.74      250.25     33.52 o 
  10   2   1    11170.78    10738.67    161.96 o 
  11   2   1     7531.12     7055.58    143.71 o 
  12   2   1     5559.46     5267.84    130.56 o 
  13   2   1     4625.81     4356.24    130.26 o 
  14   2   1    20549.68    18291.40    260.17 o 
  15   2   1       97.80      131.91     41.80 o 
  16   2   1      902.84      859.65     69.03 o 
  17   2   1      299.26      240.27     51.72 o 
  18   2   1    11133.49    10349.76    232.99 o 
  19   2   1     2259.64     2122.17    117.88 o 
  20   2   1     5010.56     4778.02    179.28 o 
  21   2   1     3304.02     3034.48    142.88 o 
  22   2   1      473.04      461.93     71.85 o 
  23   2   1      202.66      217.61     59.82 o 
  24   2   1      380.57      391.55     74.85 o 
  25   2   1      264.20      346.99     79.13 o 
  26   2   1      591.98      546.35     89.99 o 
   0   3   1    42581.86    42976.10    227.42 o 
   1   3   1     8317.06     9172.18    107.43 o 
   2   3   1    33735.82    36645.39    215.62 o 
   3   3   1    23207.60    25503.43    184.97 o 
   4   3   1      607.43      597.01     35.22 o 
   5   3   1    15382.98    16096.14    161.55 o 
   6   3   1     8337.21     8890.58    125.92 o 
   7   3   1     8011.14     8260.93    128.09 o 
   8   3   1    39934.21    40748.73    296.45 o 
   9   3   1     7276.31     7377.51    134.37 o 
  10   3   1    33877.54    33610.96    293.63 o 
  11   3   1     8856.71     8930.14    157.56 o 
  12   3   1     1398.38     1308.49     72.85 o 
  13   3   1       18.97       42.50     31.64 o 
  14   3   1    15351.61    14760.42    233.87 o 
  15   3   1     3461.60     3367.62    126.97 o 
  16   3   1     6402.55     6280.64    175.05 o 
  17   3   1     2422.60     2394.79    114.41 o 
  18   3   1     5213.64     5132.29    170.65 o 
  19   3   1       18.75       56.94     42.38 o 
  20   3   1     1307.33     1281.49     91.87 o 
  21   3   1      185.00      188.08     54.42 o 
  22   3   1     3583.01     3351.18    162.55 o 
  23   3   1      382.20      283.07     72.15 o 
  24   3   1     4932.01     4794.04    199.53 o 
  25   3   1      652.38      693.99    105.31 o 
   1   4   1      617.10      646.09     39.27 o 
   2   4   1      746.04      923.52     44.85 o 
   3   4   1    23835.86    25343.11    207.40 o 
   4   4   1    54359.54    56972.61    317.70 o 
   5   4   1     2485.84     2870.99     78.78 o 
   6   4   1    39342.48    41517.62    290.17 o 
   7   4   1      802.39      941.42     51.07 o 
   8   4   1     9034.17     9373.41    150.98 o 
   9   4   1      413.20      417.73     44.61 o 
  10   4   1    10801.23    10585.69    173.64 o 
  11   4   1    10279.28    10333.38    180.63 o 
  12   4   1     7655.29     7643.55    167.36 o 
  13   4   1     5670.23     5191.41    148.05 o 
  14   4   1    14740.61    14072.00    240.39 o 
  15   4   1      577.94      474.03     63.22 o 
  16   4   1     1113.25     1155.33     82.24 o 
  17   4   1       15.94       52.42     38.98 o 
  18   4   1    10185.06     9866.22    236.51 o 
  19   4   1     1053.68     1075.44     89.64 o 
  20   4   1     3471.08     3495.06    156.74 o 
  21   4   1     2298.52     2165.09    127.68 o 
  22   4   1      244.27      199.83     59.41 o 
  23   4   1       52.16       75.20     55.94 o 
  24   4   1      351.87      433.52     84.30 o 
  25   4   1      316.56      501.56     82.54 o 
   0   5   1    87791.30    87263.04    408.16 o 
   1   5   1     5031.67     5422.17    107.25 o 
   2   5   1     8225.65     8985.21    135.43 o 
   3   5   1     1249.63     1291.76     58.00 o 
   4   5   1     4817.00     5383.01    110.30 o 
   5   5   1      385.61      364.60     39.80 o 
   6   5   1     1449.19     1479.38     66.04 o 
   7   5   1    12147.88    12449.98    181.16 o 
   8   5   1    26661.67    27847.73    275.26 o 
   9   5   1     1972.92     1956.93     88.58 o 
  10   5   1    29850.28    30549.43    315.29 o 
  11   5   1      239.73      261.40     41.09 o 
  12   5   1       44.52      134.14     34.28 o 
  13   5   1       12.45       43.62     32.46 o 
  14   5   1    17529.84    16958.79    281.13 o 
  15   5   1     1638.42     1893.35    100.62 o 
  16   5   1     5177.24     5301.42    169.89 o 
  17   5   1     3270.45     3280.27    142.24 o 
  18   5   1     2078.65     1939.49    119.58 o 
  19   5   1       79.83       68.57     51.01 o 
  20   5   1     1356.45     1236.52    110.60 o 
  21   5   1      388.56      451.13     68.98 o 
  22   5   1     2337.05     2418.92    145.58 o 
  23   5   1      397.61      201.41     87.00 o 
  24   5   1     4234.51     4377.19    205.17 o 
   1   6   1     3295.28     3425.68     95.04 o 
   2   6   1      526.81      557.39     44.79 o 
   3   6   1     8516.80     9076.14    150.81 o 
   4   6   1    43721.42    45320.70    343.00 o 
   5   6   1     2556.21     2853.26     92.34 o 
   6   6   1    15444.83    15932.07    214.79 o 
   7   6   1      819.10      952.69     60.70 o 
   8   6   1     2517.37     2449.68     99.56 o 
   9   6   1      535.85      438.45     52.25 o 
  10   6   1     7111.82     7137.18    171.12 o 
  11   6   1     7343.53     7544.69    173.82 o 
  12   6   1     4696.10     4628.97    156.09 o 
  13   6   1     4066.31     4109.68    143.18 o 
  14   6   1    10165.82     9911.13    230.41 o 
  15   6   1      274.94      259.06     55.77 o 
  16   6   1      523.06      542.36     63.05 o 
  17   6   1        9.47       64.93     48.31 o 
  18   6   1     7265.09     7232.57    219.73 o 
  19   6   1      831.10     1016.03     95.10 o 
  20   6   1     2963.56     2636.24    147.64 o 
  21   6   1     1608.47     1787.51    122.10 o 
  22   6   1      245.68      125.86     78.90 o 
  23   6   1      116.26       89.93     66.92 o 
  24   6   1      349.23      322.81     77.49 o 
   0   7   1    44947.08    44667.86    361.61 o 
   1   7   1     2384.74     2454.26     88.11 o 
   2   7   1     8599.75     8534.96    162.26 o 
   3   7   1     1460.05     1438.93     74.49 o 
   4   7   1      494.65      489.35     48.96 o 
   5   7   1     2832.92     3109.03    106.14 o 
   6   7   1     4009.26     4414.24    123.98 o 
   7   7   1     4207.18     4609.95    134.43 o 
   8   7   1    13097.37    13377.67    226.71 o 
   9   7   1     2646.82     2755.29    116.58 o 
  10   7   1    16533.48    16867.21    273.97 o 
  11   7   1      524.93      155.03     81.71 o 
  12   7   1      352.48      318.88     55.65 o 
  13   7   1       75.82       69.86     43.79 o 
  14   7   1     8953.79     9292.81    224.48 o 
  15   7   1     1642.29     1658.30    111.42 o 
  16   7   1     2772.54     2772.13    135.02 o 
  17   7   1     1694.45     1734.79    108.72 o 
  18   7   1     2923.41     3146.43    151.28 o 
  19   7   1        6.98       69.80     51.89 o 
  20   7   1      754.18      756.27     88.99 o 
  21   7   1      458.00      408.63     75.90 o 
  22   7   1     1912.71     2125.76    147.05 o 
  23   7   1      182.41      103.49     76.96 o 
   1   8   1     3574.37     3606.95    125.80 o 
   2   8   1     1825.12     1989.97     93.63 o 
   3   8   1     3578.98     3710.80    128.50 o 
   4   8   1    20954.57    21216.34    286.47 o 
   5   8   1     4122.00     4027.85    133.73 o 
   6   8   1    12840.52    13293.72    232.05 o 
   7   8   1     1968.03     2111.43    101.03 o 
   8   8   1     2656.06     2582.23    104.37 o 
   9   8   1       22.60       58.06     43.21 o 
  10   8   1     4534.30     4505.11    157.27 o 
  11   8   1     2127.16     2084.60    113.00 o 
  12   8   1     1432.98     1567.31    101.50 o 
  13   8   1     1377.16     1287.89     97.45 o 
  14   8   1     8283.67     8818.43    225.65 o 
  15   8   1        9.78       60.93     45.32 o 
  16   8   1      211.79       88.17     55.30 o 
  17   8   1      269.00      267.16     61.64 o 
  18   8   1     4170.54     4301.82    177.46 o 
  19   8   1     1039.47     1215.68    106.96 o 
  20   8   1     2458.45     2768.85    147.29 o 
  21   8   1     1461.56     1467.46    129.50 o 
  22   8   1      251.29      258.12     77.43 o 
   0   9   1    29173.05    28789.86    355.33 o 
   1   9   1     2654.34     2489.48    109.60 o 
   2   9   1     6233.88     6049.23    172.35 o 
   3   9   1      507.99      543.53     59.23 o 
   4   9   1     1244.69     1191.73     84.88 o 
   5   9   1     1043.78     1261.00     86.47 o 
   6   9   1     1634.88     1672.33     95.74 o 
   7   9   1     1270.29     1481.02     90.70 o 
   8   9   1     5718.16     5790.53    182.63 o 
   9   9   1     1482.07     1350.64     96.21 o 
  10   9   1    10576.83    10691.29    244.38 o 
  11   9   1      460.48      424.66     68.62 o 
  12   9   1      344.20      347.05     57.82 o 
  13   9   1       35.20       54.12     40.27 o 
  14   9   1     4858.14     4782.30    180.57 o 
  15   9   1     1398.02     1503.62    111.77 o 
  16   9   1     1817.75     1889.24    127.03 o 
  17   9   1     1083.08     1103.27    104.78 o 
  18   9   1     1877.77     1720.18    126.56 o 
  19   9   1        2.95       61.52     45.73 o 
  20   9   1      535.72      482.19     87.70 o 
   1  10   1     1068.55     1187.15     85.35 o 
   2  10   1      226.59      156.03     50.72 o 
   3  10   1     2813.19     2755.93    125.98 o 
   4  10   1    14826.36    15075.12    283.07 o 
   5  10   1      917.25      992.49     85.06 o 
   6  10   1     7404.21     7386.61    206.46 o 
   7  10   1      567.84      603.53     67.51 o 
   8  10   1     2482.66     2478.38    129.73 o 
   9  10   1       18.40       58.53     43.56 o 
  10  10   1     2046.18     2177.53    118.93 o 
  11  10   1     2185.35     2382.99    127.39 o 
  12  10   1     1137.25     1356.04     98.97 o 
  13  10   1     1493.87     1459.48    112.65 o 
  14  10   1     4083.92     4027.03    180.39 o 
  15  10   1        5.87       72.50     53.95 o 
  16  10   1      460.36      399.89     79.95 o 
  17  10   1       67.77       78.19     58.17 o 
  18  10   1     2927.18     2843.99    172.76 o 
  19  10   1      271.57      423.43     76.96 o 
   0  11   1    16149.90    15259.22    309.37 o 
   1  11   1      860.73      803.00     87.29 o 
   2  11   1     1928.14     2004.01    114.00 o 
   3  11   1      603.24      556.92     70.74 o 
   4  11   1     1093.68     1237.75     93.87 o 
   5  11   1       60.42       59.70     44.38 o 
   6  11   1      371.39      446.85     64.51 o 
   7  11   1     2687.11     2775.13    140.89 o 
   8  11   1     4565.97     4631.26    189.90 o 
   9  11   1      531.29      588.50     74.79 o 
  10  11   1     5499.98     5491.44    204.70 o 
  11  11   1       33.61       69.33     51.54 o 
  12  11   1       19.98       71.38     53.13 o 
  13  11   1        2.14       73.61     54.77 o 
  14  11   1     3314.35     3115.90    167.36 o 
  15  11   1      411.01      334.02     77.55 o 
  16  11   1     1194.72     1351.81    123.45 o 
  17  11   1      895.87     1054.78    108.66 o 
   1  12   1      269.56      203.05     64.40 o 
   2  12   1      319.18      323.28     64.63 o 
   3  12   1     1773.32     1662.76    115.18 o 
   4  12   1     6372.89     6603.74    212.39 o 
   5  12   1      277.18      368.54     71.68 o 
   6  12   1     2914.26     3033.07    155.80 o 
   7  12   1      160.14      127.27     67.10 o 
   8  12   1      437.91      479.25     75.37 o 
   9  12   1       20.37       72.50     53.89 o 
  10  12   1     1129.71     1243.92    106.96 o 
  11  12   1     1503.63     1500.33    121.16 o 
  12  12   1     1302.26     1208.70    112.59 o 
  13  12   1      743.12      852.96     97.51 o 
  14  12   1     1935.89     2007.35    138.01 o 
  15  12   1       17.87       85.18     63.40 o 
   0  13   1     5321.85     4937.22    198.12 o 
   1  13   1      239.29      286.59     66.16 o 
   2  13   1     1148.75     1161.56    105.08 o 
   3  13   1       64.39       73.32     54.54 o 
   4  13   1      145.35       90.40     67.21 o 
   5  13   1      331.23      255.30     68.10 o 
   6  13   1      323.06      350.57     68.98 o 
   7  13   1     1590.65     1692.17    122.51 o 
   8  13   1     2305.24     2350.59    142.47 o 
   9  13   1      273.99      314.59     78.66 o 
  10  13   1     2933.87     2828.96    172.94 o 
  11  13   1      107.82      101.73     75.67 o 
  12  13   1       73.13      127.56     67.21 o 
   1  14   1      358.48      305.20     85.47 o 
   2  14   1       53.39       80.72     60.05 o 
   3  14   1      690.06      751.22     92.34 o 
   4  14   1     2918.96     2996.73    167.54 o 
   5  14   1      167.39      112.48     70.50 o 
   6  14   1     2130.97     2154.81    152.10 o 
   7  14   1      129.10      140.71     74.14 o 
   0   0   2     8452.55     8040.85     99.27 o 
   1   0   2     2953.48     2889.36     65.10 o 
   2   0   2      432.03      415.56     30.76 o 
   3   0   2    60516.94    63295.76    291.81 o 
   4   0   2     6793.03     7175.63    106.37 o 
   5   0   2      103.03      185.03     24.24 o 
   6   0   2    14495.12    15705.95    166.72 o 
   7   0   2    79164.43    77178.80    384.80 o 
   8   0   2    30085.10    30752.60    254.54 o 
   9   0   2    11977.51    12460.96    172.41 o 
  10   0   2    16179.08    16425.71    207.75 o 
  11   0   2      779.35      694.28     54.95 o 
  12   0   2       24.60       35.52     26.42 o 
  13   0   2      806.71      890.70     63.81 o 
  14   0   2     3156.02     3053.79    109.07 o 
  15   0   2     9735.51     9030.12    193.72 o 
  16   0   2     1223.29     1264.41     82.13 o 
  17   0   2    12923.76    12853.74    244.03 o 
  18   0   2     2055.40     2023.73    109.72 o 
  19   0   2      146.55      134.02     43.26 o 
  20   0   2      976.54      840.75     87.29 o 
  21   0   2     1841.79     1752.70    118.81 o 
  22   0   2     1937.41     1878.32    120.69 o 
  23   0   2      716.50      694.16     83.30 o 
  24   0   2     2474.36     2254.43    152.63 o 
  25   0   2     2302.99     2182.29    142.59 o 
   1   1   2    16703.18    16199.99    143.12 o 
   2   1   2     7090.92     7352.62    100.97 o 
   3   1   2    38432.83    40869.60    237.40 o 
   4   1   2    19589.55    20574.25    174.64 o 
   5   1   2    29514.78    31837.72    227.42 o 
   6   1   2     8927.40     9408.40    131.73 o 
   7   1   2    12087.93    12761.46    159.55 o 
   8   1   2     1182.91     1206.82     57.76 o 
   9   1   2       36.36       34.81     25.89 o 
  10   1   2     4233.88     4346.90    109.89 o 
  11   1   2    36235.77    35171.41    313.24 o 
  12   1   2     4744.40     4614.65    122.51 o 
  13   1   2    16304.98    16248.89    243.03 o 
  14   1   2     6146.71     6016.24    157.09 o 
  15   1   2       61.89       54.18     40.33 o 
  16   1   2      271.63      212.15     46.73 o 
  17   1   2      980.25     1043.56     84.42 o 
  18   1   2     3277.50     3048.80    138.95 o 
  19   1   2     4286.91     3890.37    156.50 o 
  20   1   2     1986.28     1948.30    115.41 o 
  21   1   2     8270.74     7638.74    233.76 o 
  22   1   2      335.09      305.55     68.51 o 
  23   1   2     1535.34     1388.15    111.48 o 
  24   1   2      151.07      206.22     58.94 o 
  25   1   2      858.24     1001.53    105.78 o 
   0   2   2    28697.21    29176.54    202.64 o 
   1   2   2    14577.12    15179.14    146.99 o 
   2   2   2    12919.07    14221.11    145.64 o 
   3   2   2    22892.34    23986.66    192.31 o 
   4   2   2       54.79       94.04     21.95 o 
   5   2   2     3888.47     4291.90     90.40 o 
   6   2   2     1868.81     2054.25     66.57 o 
   7   2   2    40860.02    41794.29    294.57 o 
   8   2   2     9546.50     9741.89    150.46 o 
   9   2   2     6615.13     6716.22    135.19 o 
  10   2   2    13287.62    13447.58    194.13 o 
  11   2   2      928.52     1086.01     65.28 o 
  12   2   2      672.81      670.10     56.06 o 
  13   2   2      108.82      129.26     36.10 o 
  14   2   2     6519.09     6016.77    167.30 o 
  15   2   2    11084.81    10589.21    220.02 o 
  16   2   2     1692.37     1595.49     99.03 o 
  17   2   2    13036.86    12971.38    257.88 o 
  18   2   2     1870.16     2140.31    112.18 o 
  19   2   2       21.30       51.72     38.45 o 
  20   2   2      612.53      529.27     70.27 o 
  21   2   2     1033.58      987.86     95.74 o 
  22   2   2     1436.12     1387.04    117.35 o 
  23   2   2      601.17      490.76     84.59 o 
  24   2   2     2398.49     2561.74    148.93 o 
  25   2   2     2322.22     2313.08    150.87 o 
   1   3   2    22186.45    21739.39    190.02 o 
   2   3   2     2074.42     2168.43     68.04 o 
   3   3   2    54026.00    55659.89    312.18 o 
   4   3   2    14681.51    14949.97    165.25 o 
   5   3   2     6055.89     6722.79    117.00 o 
   6   3   2    10538.38    10858.25    155.80 o 
   7   3   2     8967.77     9589.91    151.40 o 
   8   3   2      813.29      846.97     51.66 o 
   9   3   2      336.41      377.23     40.86 o 
  10   3   2     5512.10     5572.45    133.67 o 
  11   3   2    28204.29    28528.28    302.32 o 
  12   3   2     4720.77     4777.84    138.01 o 
  13   3   2    19056.95    19036.29    263.28 o 
  14   3   2     6195.25     6209.90    163.78 o 
  15   3   2      111.52      199.36     46.26 o 
  16   3   2       64.60       82.95     43.73 o 
  17   3   2      629.72      639.75     68.39 o 
  18   3   2     3072.84     3301.05    136.66 o 
  19   3   2     2347.48     2127.99    122.22 o 
  20   3   2     1593.62     1543.48    112.01 o 
  21   3   2     8122.24     7562.72    236.98 o 
  22   3   2      266.13      239.57     70.80 o 
  23   3   2      842.42      874.03    103.49 o 
  24   3   2      182.94      230.53     66.75 o 
  25   3   2      841.52      824.78    108.72 o 
   0   4   2    34559.08    34779.74    258.53 o 
   1   4   2     6932.63     7190.60    119.87 o 
   2   4   2     3873.32     4268.77     93.81 o 
   3   4   2    18616.25    19510.78    198.71 o 
   4   4   2       85.00      164.08     26.01 o 
   5   4   2     6223.99     6501.66    121.28 o 
   6   4   2      386.91      479.13     39.57 o 
   7   4   2    44354.23    45882.08    340.95 o 
   8   4   2    11276.64    12110.79    186.56 o 
   9   4   2     4535.72     4605.43    122.34 o 
  10   4   2    12076.94    13376.31    204.52 o 
  11   4   2      865.11      836.58     64.57 o 
  12   4   2      300.90      271.27     43.68 o 
  13   4   2       89.46       95.57     41.27 o 
  14   4   2     6723.27     6328.37    179.22 o 
  15   4   2     5464.59     5356.07    164.02 o 
  16   4   2     1165.16     1019.38     90.87 o 
  17   4   2    13173.86    12981.77    267.86 o 
  18   4   2      819.49      819.44     84.18 o 
  19   4   2       36.45       61.76     45.91 o 
  20   4   2      558.41      678.55     80.42 o 
  21   4   2      909.15     1040.28     95.51 o 
  22   4   2     1146.60     1271.16    112.01 o 
  23   4   2      694.07      643.50     88.52 o 
  24   4   2     2266.18     2350.59    149.22 o 
   1   5   2    13364.61    13831.15    182.21 o 
   2   5   2      361.45      395.42     39.10 o 
   3   5   2    34365.04    34584.85    288.64 o 
   4   5   2    21797.80    22682.45    237.75 o 
   5   5   2     6876.78     7157.43    139.71 o 
   6   5   2     8128.52     8590.19    155.45 o 
   7   5   2     6868.31     7256.52    149.69 o 
   8   5   2        6.14       39.62     29.47 o 
   9   5   2      446.88      535.55     54.12 o 
  10   5   2     2099.52     2218.39     99.09 o 
  11   5   2    20030.78    21690.19    285.00 o 
  12   5   2     2573.50     2881.97    110.30 o 
  13   5   2    12855.77    13131.35    247.14 o 
  14   5   2     2056.59     2032.48    104.43 o 
  15   5   2       62.18       57.65     42.91 o 
  16   5   2        0.85       48.72     36.22 o 
  17   5   2      343.20      373.12     52.66 o 
  18   5   2     3751.90     4256.27    166.72 o 
  19   5   2     2064.72     2023.49    123.98 o 
  20   5   2     1727.06     1719.82    120.22 o 
  21   5   2     6588.96     6817.42    236.81 o 
  22   5   2      269.94      278.31     69.56 o 
  23   5   2      694.03      713.71     91.52 o 
  24   5   2      345.86      378.40     83.36 o 
   0   6   2    10371.87    10063.52    167.66 o 
   1   6   2     3307.64     3237.00    103.96 o 
   2   6   2     1417.63     1448.15     72.56 o 
   3   6   2    15356.59    15813.37    218.85 o 
   4   6   2       34.45       41.97     31.23 o 
   5   6   2     3238.99     3191.22    107.25 o 
   6   6   2     2166.71     2094.06     91.52 o 
   7   6   2    34136.91    35253.24    345.64 o 
   8   6   2    12346.60    13014.06    216.03 o 
   9   6   2     5841.02     6538.70    153.57 o 
  10   6   2     6672.95     7054.52    170.65 o 
  11   6   2       34.39       45.32     33.70 o 
  12   6   2      162.07      213.03     46.96 o 
  13   6   2      408.33      421.08     60.70 o 
  14   6   2     3444.12     3480.86    139.54 o 
  15   6   2     4345.10     4620.11    167.71 o 
  16   6   2      842.08      868.57     83.77 o 
  17   6   2     8664.98     8958.26    236.46 o 
  18   6   2      969.59     1064.52     99.03 o 
  19   6   2       72.75       93.46     58.59 o 
  20   6   2      557.13      727.74     82.07 o 
  21   6   2      942.77      971.59    103.49 o 
  22   6   2     1013.63     1237.81    114.71 o 
  23   6   2      565.14      418.38     88.76 o 
   1   7   2     7113.93     7066.44    158.73 o 
   2   7   2     2102.67     2127.11     88.64 o 
   3   7   2    15548.95    15530.07    229.06 o 
   4   7   2     7149.02     7106.01    162.55 o 
   5   7   2    10047.08    10263.53    199.83 o 
   6   7   2     4857.06     4945.20    143.24 o 
   7   7   2     3736.30     3581.53    125.39 o 
   8   7   2      625.27      639.34     59.94 o 
   9   7   2       43.11       50.60     37.63 o 
  10   7   2     2536.79     2609.18    118.76 o 
  11   7   2    13621.38    14364.70    270.21 o 
  12   7   2     2017.95     2162.97    113.65 o 
  13   7   2     6995.87     7533.42    200.71 o 
  14   7   2     3301.96     3283.32    145.76 o 
  15   7   2       15.33       59.11     43.97 o 
  16   7   2      118.22       68.86     51.19 o 
  17   7   2      244.02      375.17     65.04 o 
  18   7   2     1589.85     1473.04    115.35 o 
  19   7   2     2277.26     1961.45    142.82 o 
  20   7   2      779.29      857.95    103.67 o 
  21   7   2     4076.40     4205.43    199.12 o 
  22   7   2      171.46      138.48     72.97 o 
   0   8   2     8724.91     8558.08    186.44 o 
   1   8   2     5802.00     5665.43    157.91 o 
   2   8   2     4003.68     4294.13    136.31 o 
   3   8   2     6872.95     6538.58    174.05 o 
   4   8   2      794.63      800.94     63.40 o 
   5   8   2     1087.13     1164.67     78.31 o 
   6   8   2     1113.10     1081.25     76.72 o 
   7   8   2    12823.95    13244.12    243.74 o 
   8   8   2     2406.26     2571.37    125.62 o 
   9   8   2     3737.52     3539.27    141.24 o 
  10   8   2     5858.85     5821.05    181.92 o 
  11   8   2      174.01       78.13     58.12 o 
  12   8   2      221.64      196.24     51.19 o 
  13   8   2      106.44       71.74     44.97 o 
  14   8   2     2145.05     2044.80    124.92 o 
  15   8   2     5414.60     5289.38    195.89 o 
  16   8   2      559.91      730.91     86.88 o 
  17   8   2     4435.83     4616.47    192.14 o 
  18   8   2      903.63     1109.37     94.75 o 
  19   8   2       11.77       76.72     57.06 o 
  20   8   2      273.05      219.14     66.98 o 
  21   8   2      539.95      750.52     95.39 o 
   1   9   2     5704.78     5587.12    160.14 o 
   2   9   2      491.50      549.28     62.23 o 
   3   9   2    10512.03    10119.00    229.29 o 
   4   9   2     4900.49     4863.08    161.20 o 
   5   9   2     2523.94     2571.14    122.04 o 
   6   9   2     3919.85     3710.97    144.06 o 
   7   9   2     2656.54     2659.37    127.56 o 
   8   9   2     1611.89     1571.95     94.16 o 
   9   9   2       86.92      273.85     50.54 o 
  10   9   2     1442.72     1603.83    108.66 o 
  11   9   2    10532.03    10336.61    265.04 o 
  12   9   2      729.41      585.97     88.35 o 
  13   9   2     5261.33     5598.75    185.97 o 
  14   9   2     2793.79     2921.06    152.39 o 
  15   9   2       46.98      163.66     47.49 o 
  16   9   2      201.06      186.68     60.41 o 
  17   9   2      287.51      331.38     74.26 o 
  18   9   2      997.54     1094.64    113.00 o 
  19   9   2      840.30      619.67     99.15 o 
  20   9   2      651.31      845.79    103.32 o 
   0  10   2     7269.99     7005.15    203.99 o 
   1  10   2     1606.94     1761.50    102.20 o 
   2  10   2      440.53      472.44     61.64 o 
   3  10   2     5187.36     5196.10    174.05 o 
   4  10   2     1184.35     1023.08     88.05 o 
   5  10   2      484.83      523.51     68.10 o 
   6  10   2      299.76      368.30     60.64 o 
   7  10   2    11721.07    11483.43    274.26 o 
   8  10   2     2643.20     2739.08    140.36 o 
   9  10   2     2030.13     1936.73    120.75 o 
  10  10   2     4000.23     3750.48    169.59 o 
  11  10   2       99.03       73.09     54.36 o 
  12  10   2       21.29       60.29     44.85 o 
  13  10   2       11.93       62.28     46.32 o 
  14  10   2     1334.88     1353.87    104.55 o 
  15  10   2     1798.43     2097.52    131.08 o 
  16  10   2      282.58      295.45     70.91 o 
  17  10   2     3100.09     3181.41    177.75 o 
  18  10   2      243.94      111.83     83.18 o 
   1  11   2     2178.18     2082.02    123.28 o 
   2  11   2      116.75      229.35     50.43 o 
   3  11   2     5713.28     5864.08    198.71 o 
   4  11   2     4585.95     4529.06    177.40 o 
   5  11   2     1233.55     1116.47     99.33 o 
   6  11   2     1353.15     1336.32    107.31 o 
   7  11   2     1726.83     1589.39    109.25 o 
   8  11   2       81.45       74.26     55.24 o 
   9  11   2       69.54       60.76     45.20 o 
  10  11   2      405.76      377.46     69.09 o 
  11  11   2     5004.74     5126.48    207.46 o 
  12  11   2      521.16      555.92     89.87 o 
  13  11   2     2594.07     2406.24    150.40 o 
  14  11   2      697.21      954.57     95.45 o 
  15  11   2        6.34       72.15     53.65 o 
  16  11   2       30.92       74.55     55.47 o 
   0  12   2     3290.15     3185.40    159.55 o 
   1  12   2     1023.22     1030.59    103.08 o 
   2  12   2      460.41      491.46     72.44 o 
   3  12   2     1564.56     1666.46    119.75 o 
   4  12   2        5.57       69.27     51.48 o 
   5  12   2      755.87      653.95     85.06 o 
   6  12   2      134.89       86.82     64.57 o 
   7  12   2     5419.33     5085.62    208.22 o 
   8  12   2     1589.43     1568.49    128.38 o 
   9  12   2     1007.71     1093.81    102.55 o 
  10  12   2      910.90      891.23    104.84 o 
  11  12   2      174.99      117.82     73.85 o 
  12  12   2       34.32       80.66     59.99 o 
  13  12   2        9.17       82.83     61.64 o 
  14  12   2      822.39      834.23    103.49 o 
   1  13   2     1137.13     1238.58    108.42 o 
   2  13   2       74.68       92.22     68.62 o 
   3  13   2     2636.75     2656.08    149.81 o 
   4  13   2     1569.01     1742.60    127.80 o 
   5  13   2      762.82      768.89     93.92 o 
   6  13   2      947.36      950.93    106.96 o 
   7  13   2      564.81      609.04     90.46 o 
   8  13   2       43.59       89.76     66.75 o 
   9  13   2       59.59       73.14     54.42 o 
  10  13   2      399.85      414.09     82.83 o 
   0  14   2     1748.52     1566.73    125.86 o 
   1  14   2      639.60      667.63     88.17 o 
   2  14   2      343.74      467.57     82.13 o 
   3  14   2      905.59      851.14    107.95 o 
   4  14   2       83.40       84.30     62.69 o 
   5  14   2      333.64      516.65     64.57 o 
   1   0   3    31287.69    30285.73    239.04 o 
   2   0   3     3814.27     3626.97     86.00 o 
   3   0   3    48201.65    48363.57    310.83 o 
   4   0   3     7648.68     8209.92    133.08 o 
   5   0   3     9778.02     9782.10    151.57 o 
   6   0   3     1417.86     1557.16     62.52 o 
   7   0   3    17535.49    18071.44    214.32 o 
   8   0   3     2805.22     3098.70     96.68 o 
   9   0   3      646.24      747.00     53.89 o 
  10   0   3      278.67      264.69     43.68 o 
  11   0   3    57566.64    58422.64    443.91 o 
  12   0   3       37.48       49.66     36.98 o 
  13   0   3    21594.66    22827.27    301.68 o 
  14   0   3      264.07      303.03     48.78 o 
  15   0   3      479.48      447.38     55.47 o 
  16   0   3     1259.41     1160.79     90.17 o 
  17   0   3      409.83      415.62     62.34 o 
  18   0   3      750.21      752.63     74.85 o 
  19   0   3     2748.33     2626.49    130.38 o 
  20   0   3      216.38      240.15     60.05 o 
  21   0   3    10285.57     9750.46    274.79 o 
  22   0   3       23.89       73.50     54.65 o 
  23   0   3     1371.70     1388.27    105.90 o 
  24   0   3       21.12       72.62     54.01 o 
   0   1   3     4583.39     4411.24     98.33 o 
   1   1   3     4539.38     4223.10     93.46 o 
   2   1   3       44.17       30.06     22.31 o 
   3   1   3    24618.80    24397.40    224.36 o 
   4   1   3     2222.73     2107.26     73.61 o 
   5   1   3     4184.31     4718.14    106.08 o 
   6   1   3      464.34      454.95     43.73 o 
   7   1   3    74722.55    76413.30    441.09 o 
   8   1   3      493.69      564.90     46.43 o 
   9   1   3    17033.24    17375.17    225.71 o 
  10   1   3      522.71      652.90     60.58 o 
  11   1   3      440.22      474.14     49.78 o 
  12   1   3        0.32       45.55     33.87 o 
  13   1   3      221.79      241.09     42.91 o 
  14   1   3      277.95      378.69     52.60 o 
  15   1   3    11000.31    11212.46    234.34 o 
  16   1   3        2.47       57.76     42.97 o 
  17   1   3    14870.26    14938.11    284.12 o 
  18   1   3       13.46       58.29     43.38 o 
  19   1   3      139.41      122.98     64.81 o 
  20   1   3      236.70      256.30     55.30 o 
  21   1   3     1570.78     1395.72    116.76 o 
  22   1   3      166.87      173.58     50.43 o 
  23   1   3      843.27      885.59     94.45 o 
  24   1   3       75.82      100.15     74.49 o 
   1   2   3    36205.92    36275.15    272.97 o 
   2   2   3      441.83      507.55     43.26 o 
   3   2   3    51105.71    51867.09    333.02 o 
   4   2   3     1759.61     1795.84     68.92 o 
   5   2   3     3998.78     4334.28    102.26 o 
   6   2   3     1184.68     1399.83     63.81 o 
   7   2   3    12777.96    13774.79    191.90 o 
   8   2   3      284.32      253.19     40.51 o 
   9   2   3      110.46       76.26     40.21 o 
  10   2   3       54.67       41.50     30.88 o 
  11   2   3    51132.32    51358.72    429.82 o 
  12   2   3       70.19       56.00     41.62 o 
  13   2   3    24177.14    24434.56    317.52 o 
  14   2   3      638.67      637.16     64.46 o 
  15   2   3      153.96      140.30     41.74 o 
  16   2   3       21.83       52.89     39.33 o 
  17   2   3      233.50      133.78     57.82 o 
  18   2   3      658.75      655.83     76.37 o 
  19   2   3     2134.36     2188.22    128.15 o 
  20   2   3      234.12      259.70     61.11 o 
  21   2   3    10167.52    10274.39    279.43 o 
  22   2   3        7.63       82.95     61.70 o 
  23   2   3     1110.41     1044.74    113.41 o 
  24   2   3       39.57       82.83     61.58 o 
   0   3   3     4178.14     4009.77     98.33 o 
   1   3   3    16922.46    16528.73    193.37 o 
   2   3   3       47.72      100.15     27.71 o 
   3   3   3    33232.00    33611.08    283.30 o 
   4   3   3     1923.19     2007.76     78.60 o 
   5   3   3     3100.89     3254.26     95.51 o 
   6   3   3       42.99       63.75     27.53 o 
   7   3   3    44718.31    45215.74    361.26 o 
   8   3   3      839.30      970.19     61.46 o 
   9   3   3     6811.31     6805.56    157.62 o 
  10   3   3     3432.67     3506.22    115.76 o 
  11   3   3      175.71      332.32     43.91 o 
  12   3   3        0.77       59.47     37.28 o 
  13   3   3       33.05       46.14     34.34 o 
  14   3   3      757.00      758.56     70.33 o 
  15   3   3     8455.38     8411.21    218.96 o 
  16   3   3       13.25       66.51     49.49 o 
  17   3   3    16184.23    16618.13    314.12 o 
  18   3   3       10.59       67.45     50.13 o 
  19   3   3      131.24      192.49     54.30 o 
  20   3   3        0.39       76.20     56.65 o 
  21   3   3     1399.02     1360.21    126.15 o 
  22   3   3       23.12       67.63     50.31 o 
  23   3   3     1059.49     1197.60    109.42 o 
  24   3   3      138.82       93.63     69.62 o 
   1   4   3    34058.58    34150.04    292.22 o 
   2   4   3       78.99      143.18     32.87 o 
   3   4   3    50274.29    50897.84    366.01 o 
   4   4   3     1357.97     1315.83     68.74 o 
   5   4   3     2520.39     2691.24     93.75 o 
   6   4   3     2080.32     2040.17     89.40 o 
   7   4   3    11074.42    12089.43    199.94 o 
   8   4   3        0.93       41.91     31.17 o 
   9   4   3      157.13      255.01     38.98 o 
  10   4   3       50.73       50.72     37.75 o 
  11   4   3    31957.82    33298.61    367.54 o 
  12   4   3      268.56      411.21     52.25 o 
  13   4   3    17530.85    18294.22    293.57 o 
  14   4   3      467.41      510.31     58.00 o 
  15   4   3      245.83      187.38     52.95 o 
  16   4   3       92.38       56.53     42.09 o 
  17   4   3      336.91      334.55     58.76 o 
  18   4   3      593.37      499.97     71.44 o 
  19   4   3     2137.58     2128.98    132.43 o 
  20   4   3      319.68      412.74     80.42 o 
  21   4   3    10359.13    10540.25    293.28 o 
  22   4   3        8.47       78.13     58.12 o 
  23   4   3     1079.90     1146.71    118.40 o 
   0   5   3     3638.23     3351.42    102.91 o 
   1   5   3     6322.89     6041.48    139.36 o 
   2   5   3       27.45       46.79     29.35 o 
   3   5   3    18801.54    18767.25    238.45 o 
   4   5   3        2.75       43.62     32.46 o 
   5   5   3     5226.27     5597.51    139.18 o 
   6   5   3      364.35      425.30     48.84 o 
   7   5   3    45353.31    46228.54    405.11 o 
   8   5   3       14.85       49.90     37.10 o 
   9   5   3     7139.70     7305.54    180.86 o 
  10   5   3      723.28      708.72     64.10 o 
  11   5   3      163.00      211.92     45.91 o 
  12   5   3      184.35      162.90     44.44 o 
  13   5   3      280.61      240.74     54.36 o 
  14   5   3      374.55      366.84     53.01 o 
  15   5   3     5494.24     5226.04    179.75 o 
  16   5   3       14.62       59.23     44.09 o 
  17   5   3    13143.15    13852.87    302.26 o 
  18   5   3       16.77       66.39     49.43 o 
  19   5   3      137.96      254.13     58.23 o 
  20   5   3       76.38       81.42     60.58 o 
  21   5   3     1281.30     1342.72    122.57 o 
  22   5   3       72.00       71.79     53.36 o 
  23   5   3      891.29     1163.44    102.85 o 
   1   6   3    15632.25    15280.99    230.47 o 
   2   6   3      738.38      752.51     63.93 o 
   3   6   3    28808.98    28434.82    309.31 o 
   4   6   3     2305.88     2257.31     96.04 o 
   5   6   3     5482.37     5764.99    144.41 o 
   6   6   3     1163.87     1099.39     75.84 o 
   7   6   3     6940.73     7096.08    175.99 o 
   8   6   3      669.84      738.90     64.10 o 
   9   6   3       51.09       91.87     39.68 o 
  10   6   3      131.76      131.14     40.04 o 
  11   6   3    22492.14    23022.69    337.78 o 
  12   6   3       19.12       58.00     43.15 o 
  13   6   3    10567.05    11385.22    252.48 o 
  14   6   3      175.69       76.02     56.53 o 
  15   6   3       94.92       89.46     56.06 o 
  16   6   3      193.11      199.18     56.88 o 
  17   6   3      178.50      247.26     60.58 o 
  18   6   3      422.77      507.55     68.74 o 
  19   6   3     2172.95     2254.43    144.00 o 
  20   6   3      176.59      284.36     69.62 o 
  21   6   3     6991.37     7374.04    255.30 o 
  22   6   3        5.34       93.22     69.33 o 
   0   7   3     1031.37      946.65     70.62 o 
   1   7   3     7362.91     6899.55    176.93 o 
   2   7   3        1.82       47.43     35.28 o 
   3   7   3    10035.24    10178.17    209.80 o 
   4   7   3      892.86      969.42     69.97 o 
   5   7   3     1653.37     1672.57     91.81 o 
   6   7   3       37.85       56.06     41.74 o 
   7   7   3    23388.31    24123.61    332.79 o 
   8   7   3      139.41      225.01     47.96 o 
   9   7   3     5472.00     5871.36    175.40 o 
  10   7   3      431.69      446.26     63.16 o 
  11   7   3      211.12       95.69     59.99 o 
  12   7   3        8.04       62.40     46.38 o 
  13   7   3       76.58      141.94     44.32 o 
  14   7   3      107.23      184.86     50.84 o 
  15   7   3     6540.82     6694.67    220.37 o 
  16   7   3        2.38       67.33     50.07 o 
  17   7   3     7507.29     8491.93    245.50 o 
  18   7   3        1.97       73.50     54.65 o 
  19   7   3       72.28       85.30     63.46 o 
  20   7   3       68.78       80.25     59.70 o 
  21   7   3      690.05      744.41    101.79 o 
   1   8   3     8929.92     8971.06    200.76 o 
   2   8   3       15.05       52.83     39.27 o 
   3   8   3    15268.07    15408.67    269.68 o 
   4   8   3      533.78      554.33     62.81 o 
   5   8   3     2229.45     2170.25    112.83 o 
   6   8   3      276.23      218.90     49.96 o 
   7   8   3     3469.40     3635.36    145.58 o 
   8   8   3      418.24      327.33     52.54 o 
   9   8   3       43.75       74.73     46.85 o 
  10   8   3        9.31       62.87     46.79 o 
  11   8   3    20008.84    19901.28    355.33 o 
  12   8   3       16.05       74.08     55.12 o 
  13   8   3     9133.62     9323.22    252.13 o 
  14   8   3      232.68      251.78     60.41 o 
  15   8   3       26.05       68.98     51.31 o 
  16   8   3      116.64       71.74     53.36 o 
  17   8   3       78.47       83.01     61.76 o 
  18   8   3      224.77      186.03     80.36 o 
  19   8   3      864.79      720.11    104.61 o 
  20   8   3       35.78       93.92     69.86 o 
   0   9   3      598.09      581.16     67.68 o 
   1   9   3     2273.02     2109.49    115.65 o 
   2   9   3       36.65       58.70     43.68 o 
   3   9   3     8025.25     7429.99    210.33 o 
   4   9   3     1203.12     1134.08     90.05 o 
   5   9   3      813.73      839.86     83.18 o 
   6   9   3        0.72       49.60     36.92 o 
   7   9   3    19046.41    18736.43    337.43 o 
   8   9   3       40.25       77.84     57.88 o 
   9   9   3     3847.06     3724.89    163.72 o 
  10   9   3      622.40      725.22     74.85 o 
  11   9   3      106.31      171.47     53.89 o 
  12   9   3       26.23       74.08     55.06 o 
  13   9   3       64.47       84.53     53.01 o 
  14   9   3       96.63      173.29     54.12 o 
  15   9   3     3189.97     3243.81    168.36 o 
  16   9   3        2.68       59.64     44.38 o 
  17   9   3     4774.46     5064.72    217.55 o 
  18   9   3        1.41       91.93     68.39 o 
   1  10   3     5586.01     5675.53    190.20 o 
   2  10   3        1.21       58.59     43.56 o 
   3  10   3     9187.42     8662.40    237.40 o 
   4  10   3      498.61      475.38     72.44 o 
   5  10   3     1121.05     1119.82     91.81 o 
   6  10   3       99.49       75.14     55.89 o 
   7  10   3     2989.23     3094.88    152.10 o 
   8  10   3       44.25       79.48     59.11 o 
   9  10   3       36.80       81.36     60.52 o 
  10  10   3       17.60       68.27     50.78 o 
  11  10   3     9953.95    10529.98    282.30 o 
  12  10   3        2.58       88.29     65.69 o 
  13  10   3     4805.46     4821.75    192.19 o 
  14  10   3      126.86       93.98     69.92 o 
  15  10   3       80.84      108.31     67.86 o 
  16  10   3       16.13       82.18     61.11 o 
  17  10   3      136.80      141.47     74.55 o 
   0  11   3      591.88      576.05     74.49 o 
   1  11   3     1623.45     1601.18    119.34 o 
   2  11   3        0.94       58.47     43.50 o 
   3  11   3     3726.65     3775.84    175.99 o 
   4  11   3        2.22       74.32     55.30 o 
   5  11   3      887.76      940.25     97.62 o 
   6  11   3        9.18       68.68     51.07 o 
   7  11   3     9051.06     9628.89    270.39 o 
   8  11   3       16.12       79.13     58.88 o 
   9  11   3     1830.60     1865.88    132.49 o 
  10  11   3      139.16      288.11     62.17 o 
  11  11   3      130.78       84.77     63.05 o 
  12  11   3        4.23       78.37     58.29 o 
  13  11   3       11.53       80.54     59.94 o 
  14  11   3       91.68      101.73     63.75 o 
  15  11   3     1589.33     1667.34    136.25 o 
   1  12   3     2113.42     1986.16    131.67 o 
   2  12   3       25.09       64.51     47.96 o 
   3  12   3     4445.84     4421.63    193.95 o 
   4  12   3      216.36      175.99     76.02 o 
   5  12   3     1278.61     1197.66    113.00 o 
   6  12   3      191.41       92.16     68.57 o 
   7  12   3     1300.08     1499.39    116.23 o 
   8  12   3       17.10       69.27     51.48 o 
   9  12   3       52.14       79.43     59.06 o 
  10  12   3       47.32       72.09     53.60 o 
  11  12   3     3695.82     3927.82    188.85 o 
  12  12   3       38.65      127.09     66.98 o 
   0  13   3      154.01      108.31     67.86 o 
   1  13   3     1611.09     1473.15    120.75 o 
   2  13   3       17.22       79.84     59.35 o 
   3  13   3     1839.80     1900.39    134.02 o 
   4  13   3       40.69       80.89     60.17 o 
   5  13   3      392.11      384.27     74.38 o 
   6  13   3        1.66       73.44     54.65 o 
   7  13   3     3295.11     3426.91    178.05 o 
   8  13   3        2.74       75.61     56.24 o 
   0   0   4     3477.75     3023.79     95.33 o 
   1   0   4     7563.15     7018.95    147.23 o 
   2   0   4     2309.04     2499.75     89.29 o 
   3   0   4    18187.20    18283.30    232.23 o 
   4   0   4       31.18       73.61     38.80 o 
   5   0   4     4931.98     4746.02    125.10 o 
   6   0   4     4179.08     4335.28    126.68 o 
   7   0   4    36460.61    37168.72    354.86 o 
   8   0   4     2919.76     2794.85    107.37 o 
   9   0   4     7114.67     7447.36    174.58 o 
  10   0   4     2841.97     3150.42    120.81 o 
  11   0   4     1305.22     1821.73     99.33 o 
  12   0   4       83.92       57.94     43.09 o 
  13   0   4       62.54       55.30     41.15 o 
  14   0   4      901.72      921.87     79.48 o 
  15   0   4     9160.95     9332.55    234.05 o 
  16   0   4     1311.90     1389.33    101.15 o 
  17   0   4    13428.35    12991.46    295.98 o 
  18   0   4     1087.47     1184.69     98.74 o 
  19   0   4       17.96       68.39     50.90 o 
  20   0   4        1.13       63.93     47.55 o 
  21   0   4     1138.22     1084.13    109.01 o 
  22   0   4      178.44      132.02     69.56 o 
  23   0   4      256.16      303.73     75.90 o 
   1   1   4    13608.31    13344.91    193.60 o 
   2   1   4     5058.70     5249.81    125.39 o 
   3   1   4    25246.27    24896.79    270.50 o 
   4   1   4      876.07      820.32     54.89 o 
   5   1   4     6000.39     5894.20    137.13 o 
   6   1   4      439.72      522.81     50.07 o 
   7   1   4     6578.42     7190.19    155.92 o 
   8   1   4      414.15      502.38     54.12 o 
   9   1   4      492.17      493.34     53.42 o 
  10   1   4      856.15      858.47     72.38 o 
  11   1   4    27035.41    28513.31    344.82 o 
  12   1   4     2177.19     2222.26    108.60 o 
  13   1   4    15855.67    16360.25    292.75 o 
  14   1   4      725.25      799.24     71.91 o 
  15   1   4      135.86      163.90     54.65 o 
  16   1   4      107.26      127.56     55.12 o 
  17   1   4      206.40      320.64     55.77 o 
  18   1   4      119.83      277.72     59.52 o 
  19   1   4     1513.57     1720.82    114.71 o 
  20   1   4      427.97      312.42     65.75 o 
  21   1   4     5651.14     5926.37    218.85 o 
  22   1   4      182.54      254.07     66.57 o 
  23   1   4      418.80      406.46     82.54 o 
   0   2   4     6779.06     6327.72    143.29 o 
   1   2   4    10157.37     9540.48    169.48 o 
   2   2   4     4877.46     4958.47    124.51 o 
   3   2   4    12365.51    12408.77    189.79 o 
   4   2   4     1515.93     1690.18     80.89 o 
   5   2   4     4345.67     4278.34    124.69 o 
   6   2   4      799.15      958.62     65.81 o 
   7   2   4    33362.86    34509.42    347.11 o 
   8   2   4     4127.08     4419.11    126.51 o 
   9   2   4     7088.12     7306.01    173.82 o 
  10   2   4      408.92      470.97     53.83 o 
  11   2   4      740.42      721.93     70.44 o 
  12   2   4      289.17      210.39     51.66 o 
  13   2   4      177.44      263.40     46.49 o 
  14   2   4     1046.61     1114.18     85.41 o 
  15   2   4     8085.42     8482.12    230.64 o 
  16   2   4     1420.46     1471.74    107.66 o 
  17   2   4    11407.82    11593.09    273.44 o 
  18   2   4      892.75      940.31     95.51 o 
  19   2   4       36.67       61.87     46.02 o 
  20   2   4       88.03       89.64     56.24 o 
  21   2   4     1019.51     1106.96     99.03 o 
  22   2   4      327.86      373.06     73.38 o 
  23   2   4      509.77      538.95     83.42 o 
   1   3   4     8457.28     8621.60    170.53 o 
   2   3   4      415.40      423.48     43.73 o 
   3   3   4    25567.06    25388.66    291.23 o 
   4   3   4     2637.74     2678.74     99.09 o 
   5   3   4    10709.16    10315.83    197.54 o 
   6   3   4      835.34      957.92     62.87 o 
   7   3   4     4292.70     4555.06    136.25 o 
   8   3   4       12.13       37.63     28.00 o 
   9   3   4      177.14      137.07     43.44 o 
  10   3   4     1221.97     1286.71     83.71 o 
  11   3   4    17465.87    18494.28    291.40 o 
  12   3   4     2093.27     2335.91    114.29 o 
  13   3   4     8956.59     9633.11    227.47 o 
  14   3   4      196.70      255.12     54.36 o 
  15   3   4       57.38      175.40     48.25 o 
  16   3   4      147.31      216.20     46.02 o 
  17   3   4      120.01      107.31     56.53 o 
  18   3   4      308.20      385.56     66.86 o 
  19   3   4     2859.59     2734.98    161.84 o 
  20   3   4      383.03      401.82     73.55 o 
  21   3   4     6049.22     6500.42    243.38 o 
  22   3   4      120.36      100.26     74.55 o 
   0   4   4     3820.35     3976.49    129.97 o 
   1   4   4    12321.12    11618.39    205.64 o 
   2   4   4     3563.90     3521.77    113.88 o 
   3   4   4    11763.53    11788.81    204.29 o 
   4   4   4      266.93      310.72     42.21 o 
   5   4   4     2789.49     2899.40    111.18 o 
   6   4   4      684.02      618.91     60.29 o 
   7   4   4    26684.64    26831.82    324.16 o 
   8   4   4     3622.44     3662.84    135.55 o 
   9   4   4     3528.17     3579.30    130.09 o 
  10   4   4      456.52      449.78     58.53 o 
  11   4   4       99.45       61.34     45.61 o 
  12   4   4       26.75       58.17     43.26 o 
  13   4   4      499.98      689.41     70.62 o 
  14   4   4     1076.06     1159.50     91.22 o 
  15   4   4     6812.90     7366.06    213.56 o 
  16   4   4     1158.79     1108.49     99.91 o 
  17   4   4    10608.00    11328.93    278.19 o 
  18   4   4      550.95      662.23     84.77 o 
  19   4   4       79.60       81.25     60.46 o 
  20   4   4       69.87       85.12     63.34 o 
  21   4   4     1057.33     1236.29    115.70 o 
  22   4   4      302.35      401.82     82.89 o 
   1   5   4    10538.06    10050.61    203.46 o 
   2   5   4     3050.86     3175.54    119.81 o 
   3   5   4    23270.53    23048.76    303.26 o 
   4   5   4      918.16     1019.38     71.44 o 
   5   5   4     4222.70     4316.67    135.96 o 
   6   5   4      624.88      604.99     64.57 o 
   7   5   4     2752.24     2944.08    118.87 o 
   8   5   4      307.33      270.62     50.48 o 
   9   5   4       26.94       43.73     32.52 o 
  10   5   4      312.24      375.41     58.06 o 
  11   5   4    14454.31    14350.90    289.52 o 
  12   5   4     1322.68     1426.78     96.21 o 
  13   5   4     8181.39     8906.13    226.71 o 
  14   5   4      210.36      318.29     54.54 o 
  15   5   4       30.49       62.52     46.49 o 
  16   5   4       53.96      110.24     58.12 o 
  17   5   4      115.08      126.74     66.80 o 
  18   5   4      336.19      307.90     71.50 o 
  19   5   4     1860.95     2075.51    132.26 o 
  20   5   4      258.60      312.65     66.16 o 
  21   5   4     4896.35     5306.29    220.02 o 
   0   6   4     2011.96     1875.86     91.75 o 
   1   6   4     8545.97     7867.44    194.13 o 
   2   6   4     1970.28     1998.78     99.44 o 
   3   6   4     8860.69     8841.74    204.52 o 
   4   6   4       67.36      161.84     38.69 o 
   5   6   4     2255.82     2111.61    107.54 o 
   6   6   4     1094.19     1195.19     80.66 o 
   7   6   4    17522.91    17263.98    293.40 o 
   8   6   4     1695.95     1737.55     96.74 o 
   9   6   4     2343.06     2363.21    119.75 o 
  10   6   4      915.38      986.33     82.54 o 
  11   6   4      320.27      393.31     64.10 o 
  12   6   4       87.06       71.44     53.13 o 
  13   6   4      166.16      202.76     55.30 o 
  14   6   4      691.81      783.45     82.71 o 
  15   6   4     5522.09     6196.64    207.75 o 
  16   6   4      729.00      850.02     95.04 o 
  17   6   4     8075.72     8526.97    258.70 o 
  18   6   4      604.42      815.39     91.87 o 
  19   6   4       34.09       70.21     52.19 o 
  20   6   4       10.18       64.10     47.67 o 
   1   7   4     6321.69     5945.74    178.57 o 
   2   7   4     1099.03      887.00     78.60 o 
   3   7   4    12072.34    11412.64    245.61 o 
   4   7   4      815.48      827.24     72.79 o 
   5   7   4     2432.70     2589.98    116.82 o 
   6   7   4      316.54      345.70     55.65 o 
   7   7   4     2746.73     2704.10    130.14 o 
   8   7   4       52.21       91.40     48.20 o 
   9   7   4      140.52      180.28     51.48 o 
  10   7   4      567.09      699.09     79.66 o 
  11   7   4    11954.53    12270.47    283.36 o 
  12   7   4     1006.10      969.25     89.82 o 
  13   7   4     6788.60     7256.05    223.78 o 
  14   7   4      470.85      588.15     77.37 o 
  15   7   4       69.51       70.62     52.54 o 
  16   7   4       28.17       73.38     54.59 o 
  17   7   4       89.14      152.04     65.69 o 
  18   7   4       59.84       88.29     65.63 o 
  19   7   4      836.56     1060.71    113.00 o 
   0   8   4     2431.95     2163.09    113.83 o 
   1   8   4     2482.43     2162.74    122.16 o 
   2   8   4      943.37      827.01     81.89 o 
   3   8   4     4984.88     4802.56    173.41 o 
   4   8   4      306.40      204.76     54.30 o 
   5   8   4     1892.25     1696.81    106.08 o 
   6   8   4      396.49      401.65     64.81 o 
   7   8   4    13415.10    13846.35    286.65 o 
   8   8   4     1268.76     1385.69     99.33 o 
   9   8   4     3292.86     3033.25    148.17 o 
  10   8   4      413.10      371.36     61.87 o 
  11   8   4      500.45      527.92     74.73 o 
  12   8   4      101.03       82.77     61.58 o 
  13   8   4       17.88       69.97     52.07 o 
  14   8   4      393.98      659.29     76.90 o 
  15   8   4     3054.50     3488.66    170.71 o 
  16   8   4      471.22      383.57     82.60 o 
  17   8   4     4768.32     4910.22    214.27 o 
  18   8   4      308.10      457.65     76.26 o 
   1   9   4     3551.59     3377.25    151.69 o 
   2   9   4      129.41      108.01     56.94 o 
   3   9   4     6272.22     6088.39    194.19 o 
   4   9   4      923.60      949.52     86.70 o 
   5   9   4     1841.78     1679.55    115.65 o 
   6   9   4      422.27      366.78     65.81 o 
   7   9   4     2214.58     2413.58    136.25 o 
   8   9   4       29.89       65.51     48.72 o 
   9   9   4       92.48       74.49     55.42 o 
  10   9   4      527.53      485.24     78.25 o 
  11   9   4     7426.48     7543.81    246.61 o 
  12   9   4      401.52      248.31     71.74 o 
  13   9   4     4274.09     4288.79    193.37 o 
  14   9   4      229.10      299.39     64.57 o 
  15   9   4        8.59       71.03     52.83 o 
  16   9   4       32.44       91.87     68.33 o 
  17   9   4       66.31       85.59     63.63 o 
   0  10   4      809.62      812.86     89.23 o 
   1  10   4     1783.38     1935.79    124.10 o 
   2  10   4      436.70      403.70     69.80 o 
   3  10   4     3806.85     3533.22    160.61 o 
   4  10   4       20.61       66.75     49.66 o 
   5  10   4      688.98      723.22     87.17 o 
   6  10   4      405.76      291.46     67.68 o 
   7  10   4     7735.50     7697.09    243.50 o 
   8  10   4      673.89      717.70     97.15 o 
   9  10   4     1627.20     1725.28    126.80 o 
  10  10   4      393.85      468.22     78.96 o 
  11  10   4       52.62       76.20     56.71 o 
  12  10   4        0.06       69.56     51.72 o 
  13  10   4       39.20       71.50     53.18 o 
  14  10   4      221.98      226.36     69.15 o 
  15  10   4     1868.39     2190.45    149.05 o 
   1  11   4     1983.96     2010.70    130.44 o 
   2  11   4      502.02      518.23     87.29 o 
   3  11   4     4229.26     3798.26    175.64 o 
   4  11   4      289.76      249.14     66.45 o 
   5  11   4     1001.02      946.00    100.73 o 
   6  11   4      189.81      266.57     62.40 o 
   7  11   4      810.01      743.06     92.16 o 
   8  11   4        0.23       68.68     51.07 o 
   9  11   4        7.50       78.72     58.59 o 
  10  11   4       64.89       80.42     59.82 o 
  11  11   4     3896.50     4158.82    199.83 o 
  12  11   4      342.50      454.24     83.18 o 
   0  12   4      443.62      463.05     77.19 o 
   1  12   4     1898.55     1937.49    136.72 o 
   2  12   4      396.20      333.96     77.55 o 
   3  12   4     1652.14     1631.18    119.93 o 
   4  12   4       12.85       79.66     59.23 o 
   5  12   4      237.84      341.83     73.26 o 
   6  12   4       84.07       90.46     67.27 o 
   7  12   4     3385.76     3571.26    181.69 o 
   8  12   4      389.48      273.73     76.37 o 
   9  12   4      498.94      421.14     77.72 o 
   1  13   4     1148.95     1401.77    123.28 o 
   1   0   5     5103.99     5095.48    142.35 o 
   2   0   5      588.22      621.31     60.52 o 
   3   0   5     9335.63     8839.39    196.71 o 
   4   0   5    15437.05    14567.17    242.62 o 
   5   0   5      583.76      609.22     63.58 o 
   6   0   5     5961.63     6027.22    171.53 o 
   7   0   5     2575.60     2592.80    116.41 o 
   8   0   5     2437.70     2747.13    112.77 o 
   9   0   5       43.93       55.06     40.97 o 
  10   0   5     3285.25     3260.60    140.42 o 
  11   0   5     9795.18    10251.38    234.93 o 
  12   0   5     1901.55     1819.97    117.93 o 
  13   0   5     6378.50     6401.86    197.48 o 
  14   0   5     5398.18     5215.41    192.14 o 
  15   0   5       77.72       77.90     57.94 o 
  16   0   5      528.24      510.25     75.79 o 
  17   0   5      141.14       85.00     63.22 o 
  18   0   5     2354.94     2487.84    148.93 o 
  19   0   5      245.78      346.00     69.21 o 
  20   0   5     1641.96     1766.43    126.62 o 
  21   0   5     2259.38     2464.47    157.56 o 
   0   1   5    27150.64    24379.91    314.82 o 
   1   1   5     6744.30     6337.76    172.18 o 
   2   1   5     3973.75     3943.38    138.07 o 
   3   1   5     6207.90     6158.25    165.72 o 
   4   1   5     1471.78     1410.52     85.88 o 
   5   1   5      416.67      354.04     47.20 o 
   6   1   5     2439.23     2276.56    107.07 o 
   7   1   5     8412.60     8729.73    205.99 o 
   8   1   5     6473.65     6573.69    175.82 o 
   9   1   5     2095.56     2014.28    113.59 o 
  10   1   5     7958.65     8380.21    211.86 o 
  11   1   5      209.40      301.44     52.95 o 
  12   1   5        0.11       55.83     41.50 o 
  13   1   5       53.26       79.19     49.66 o 
  14   1   5     4257.57     4541.86    174.70 o 
  15   1   5     3922.56     4005.43    174.99 o 
  16   1   5     2884.27     3110.91    152.22 o 
  17   1   5     5101.45     5475.82    196.13 o 
  18   1   5     1417.37     1362.62    105.25 o 
  19   1   5       13.65       76.26     56.77 o 
  20   1   5      219.70      260.23     72.62 o 
  21   1   5      240.40      234.05     75.90 o 
   1   2   5     2798.68     2790.10    114.24 o 
   2   2   5      588.37      601.35     62.46 o 
   3   2   5     7276.22     7243.78    182.86 o 
   4   2   5    15161.91    15174.98    256.71 o 
   5   2   5     3166.28     3076.63    120.58 o 
   6   2   5     6515.83     6585.72    183.45 o 
   7   2   5     2276.83     2300.98    112.36 o 
   8   2   5     1299.11     1459.83     78.43 o 
   9   2   5       57.91      101.20     43.73 o 
  10   2   5     2298.74     2407.88    119.81 o 
  11   2   5     6953.96     7344.46    211.27 o 
  12   2   5     1699.51     1751.76    107.60 o 
  13   2   5     3083.93     3107.92    143.29 o 
  14   2   5     3787.67     4109.51    158.62 o 
  15   2   5       14.60       72.15     53.65 o 
  16   2   5      235.51      205.70     56.59 o 
  17   2   5       33.32       70.74     52.60 o 
  18   2   5     2821.56     3010.41    168.18 o 
  19   2   5      689.31      731.97     87.82 o 
  20   2   5     1648.50     1767.96    134.61 o 
  21   2   5     2375.56     2818.51    166.19 o 
   0   3   5    19893.98    18300.74    280.54 o 
   1   3   5     5041.92     4644.76    152.45 o 
   2   3   5     4907.29     4525.83    146.64 o 
   3   3   5     4208.35     3758.58    137.95 o 
   4   3   5      623.33      549.64     62.99 o 
   5   3   5     1130.17     1056.01     78.49 o 
   6   3   5     1854.79     1952.17     98.50 o 
   7   3   5     8641.34     8427.94    209.69 o 
   8   3   5     5979.25     6145.39    188.79 o 
   9   3   5     1982.92     1888.18    107.31 o 
  10   3   5     6315.47     6482.05    197.30 o 
  11   3   5      102.18      102.61     54.07 o 
  12   3   5        0.42       51.78     38.51 o 
  13   3   5       24.25       60.52     45.03 o 
  14   3   5     3892.48     4270.65    179.16 o 
  15   3   5     3312.86     3827.09    166.42 o 
  16   3   5     2490.85     2333.15    141.89 o 
  17   3   5     3959.06     4657.74    197.24 o 
  18   3   5     1189.67     1120.47    108.60 o 
  19   3   5       85.11      156.56     67.63 o 
  20   3   5      116.70      111.83     70.09 o 
   1   4   5     4021.73     4001.26    138.83 o 
   2   4   5      903.46      795.25     75.20 o 
   3   4   5     6881.73     6648.30    180.98 o 
   4   4   5    10614.59    10230.12    231.23 o 
   5   4   5     1850.32     1711.37     97.15 o 
   6   4   5     7452.21     7480.47    194.66 o 
   7   4   5     1039.44     1083.19     86.00 o 
   8   4   5      697.68      695.10     76.31 o 
   9   4   5       17.16      111.77     37.28 o 
  10   4   5     1699.65     1755.98    111.07 o 
  11   4   5     5753.85     5638.84    194.42 o 
  12   4   5     1060.63     1149.23     96.16 o 
  13   4   5     2687.29     2945.31    147.29 o 
  14   4   5     2806.96     2890.07    145.00 o 
  15   4   5       11.08       93.34     58.53 o 
  16   4   5       33.86       63.40     47.14 o 
  17   4   5        5.54       74.26     55.24 o 
  18   4   5     2743.34     2988.28    164.37 o 
  19   4   5      559.26      758.80     85.65 o 
  20   4   5     1419.85     1665.05    133.96 o 
   0   5   5    16150.37    15196.99    275.14 o 
   1   5   5     5266.14     4784.77    158.62 o 
   2   5   5     5426.25     5101.12    170.94 o 
   3   5   5     4419.24     4325.42    153.39 o 
   4   5   5      383.93      431.23     58.29 o 
   5   5   5      782.92      710.95     71.09 o 
   6   5   5      808.29      809.75     76.55 o 
   7   5   5     6061.67     5975.44    185.44 o 
   8   5   5     2997.29     3005.36    139.48 o 
   9   5   5      727.31      769.24     73.91 o 
  10   5   5     5980.04     6207.14    197.07 o 
  11   5   5       42.14       67.68     50.37 o 
  12   5   5       80.32       78.02     58.00 o 
  13   5   5       59.77       58.76     43.73 o 
  14   5   5     3795.35     4380.13    182.10 o 
  15   5   5     2596.09     3024.03    156.62 o 
  16   5   5     1838.04     2160.04    134.66 o 
  17   5   5     3799.87     4264.13    192.49 o 
  18   5   5      970.39      952.75    103.14 o 
  19   5   5       50.69       73.97     55.00 o 
   1   6   5     3608.72     3095.30    137.19 o 
   2   6   5      456.15      377.28     64.93 o 
   3   6   5     6000.91     6016.18    184.15 o 
   4   6   5     7527.78     7687.99    207.10 o 
   5   6   5      335.73      382.74     63.11 o 
   6   6   5     4757.36     4539.98    167.01 o 
   7   6   5      842.49      953.51     87.47 o 
   8   6   5      848.78      810.51     85.06 o 
   9   6   5       43.14       60.58     45.03 o 
  10   6   5     1673.36     1663.64    113.41 o 
  11   6   5     5112.81     5268.89    197.36 o 
  12   6   5     1142.89     1104.97    101.85 o 
  13   6   5     3197.12     3294.77    157.91 o 
  14   6   5     2680.25     2788.98    152.51 o 
  15   6   5        7.98       82.65     61.46 o 
  16   6   5       65.93      105.08     65.86 o 
  17   6   5       33.54       88.94     66.16 o 
  18   6   5     1550.13     1570.84    126.15 o 
   0   7   5    11133.55    10560.04    246.67 o 
   1   7   5     2180.39     2089.36    117.05 o 
   2   7   5     1650.29     1642.10    108.89 o 
   3   7   5     2079.08     2006.47    114.18 o 
   4   7   5      376.70      359.56     66.57 o 
   5   7   5      407.13      360.14     63.05 o 
   6   7   5      908.51      997.95     87.00 o 
   7   7   5     5152.02     5124.54    182.04 o 
   8   7   5     3775.20     3525.06    157.38 o 
   9   7   5     1116.56     1227.72     99.03 o 
  10   7   5     3594.47     3739.91    167.71 o 
  11   7   5      153.72       84.18     62.58 o 
  12   7   5       14.02       70.91     52.77 o 
  13   7   5        3.53       65.04     48.37 o 
  14   7   5     1864.38     1858.13    137.66 o 
  15   7   5     1597.58     2087.48    136.43 o 
  16   7   5     1281.49     1055.77    122.75 o 
  17   7   5     2475.33     2823.15    171.71 o 
   1   8   5     1014.04      911.37     88.82 o 
   2   8   5      193.73      173.70     56.35 o 
   3   8   5     2786.05     2822.91    146.58 o 
   4   8   5     6497.30     6118.62    205.40 o 
   5   8   5      890.42      897.10     93.16 o 
   6   8   5     1786.44     1677.62    119.46 o 
   7   8   5     1200.07     1109.84    101.38 o 
   8   8   5      486.18      641.15     77.55 o 
   9   8   5       20.32       85.12     63.34 o 
  10   8   5     1128.58     1234.94     97.51 o 
  11   8   5     3184.24     3202.08    166.78 o 
  12   8   5     1017.04      931.50     97.15 o 
  13   8   5     1483.62     1382.57    123.57 o 
  14   8   5     1572.70     1601.07    121.28 o 
  15   8   5       21.66       73.32     54.54 o 
  16   8   5      191.06      290.93     71.09 o 
   0   9   5     6693.56     6667.14    224.95 o 
   1   9   5     1124.78     1116.12    102.38 o 
   2   9   5      669.54      611.74     82.24 o 
   3   9   5     2162.02     2064.88    134.55 o 
   4   9   5      462.98      579.75     73.14 o 
   5   9   5      154.40      158.56     52.83 o 
   6   9   5      869.60      879.08     91.11 o 
   7   9   5     3185.95     3160.34    163.49 o 
   8   9   5     2303.95     2486.78    144.35 o 
   9   9   5      647.21      679.96     90.64 o 
  10   9   5     2061.67     2288.89    139.07 o 
  11   9   5       24.30       86.94     64.63 o 
  12   9   5       22.25       80.25     59.70 o 
  13   9   5        2.32       73.32     54.54 o 
  14   9   5     1195.96     1352.05    122.34 o 
   1  10   5     1132.13     1136.90    110.89 o 
   2  10   5      438.27      434.17     72.38 o 
   3  10   5     1663.51     1618.50    123.22 o 
   4  10   5     2857.65     2733.63    158.15 o 
   5  10   5      300.68      274.03     68.51 o 
   6  10   5     1314.93     1399.60    121.46 o 
   7  10   5      535.71      610.63     88.05 o 
   8  10   5      202.32      215.03     65.69 o 
   9  10   5        3.67       80.19     59.64 o 
  10  10   5      634.90      789.20     93.22 o 
  11  10   5     2150.43     2395.67    158.85 o 
   0  11   5     3269.10     3608.30    180.10 o 
   1  11   5      764.74      679.19     96.16 o 
   2  11   5     1128.42     1164.02    114.59 o 
   3  11   5     1340.44     1067.40    109.19 o 
   4  11   5      108.23      226.12     67.21 o 
   5  11   5      127.03      148.69     78.37 o 
   6  11   5      283.18      374.76     74.96 o 
   7  11   5     1809.86     2032.95    139.30 o 
   8  11   5      731.88      546.82     96.51 o 
   0   0   6    25982.14    23645.77    358.26 o 
   1   0   6       89.16      103.67     54.65 o 
   2   0   6     3741.85     3763.45    146.76 o 
   3   0   6     2153.30     1928.69    112.06 o 
   4   0   6     2777.44     2625.20    125.57 o 
   5   0   6       83.58       90.11     47.49 o 
   6   0   6     1372.29     1480.08     96.45 o 
   7   0   6     3036.86     3093.12    137.07 o 
   8   0   6     6194.58     6201.51    197.48 o 
   9   0   6       91.17      130.09     56.24 o 
  10   0   6    11930.52    11711.03    278.25 o 
  11   0   6       64.37       78.02     58.06 o 
  12   0   6       53.91       80.60     59.94 o 
  13   0   6       42.70       68.21     50.72 o 
  14   0   6     5078.20     4963.64    203.70 o 
  15   0   6      326.88      277.84     72.26 o 
  16   0   6     1454.23     1418.68    115.35 o 
  17   0   6      792.79      838.46    101.79 o 
  18   0   6     1284.43     1344.18    118.23 o 
  19   0   6        6.53       75.79     56.35 o 
   1   1   6      889.03      928.45     79.37 o 
   2   1   6      874.94      813.80     79.78 o 
   3   1   6     1024.15      893.52     80.48 o 
   4   1   6    15368.50    15193.94    281.13 o 
   5   1   6      250.26      335.19     57.94 o 
   6   1   6     8473.53     8275.72    223.42 o 
   7   1   6      553.97      547.00     68.92 o 
   8   1   6     1840.74     1755.87    114.71 o 
   9   1   6      489.65      597.89     67.92 o 
  10   1   6     3478.06     3691.13    153.80 o 
  11   1   6     1613.41     1742.78    116.82 o 
  12   1   6     1897.50     1709.14    120.63 o 
  13   1   6      380.31      499.03     77.96 o 
  14   1   6     4671.86     4876.87    193.78 o 
  15   1   6      358.79      312.48     78.13 o 
  16   1   6      392.22      463.17     81.07 o 
  17   1   6        0.32       70.38     52.36 o 
  18   1   6     2957.89     3091.42    162.37 o 
   0   2   6    24113.38    22808.37    346.64 o 
   1   2   6       36.49       59.11     43.97 o 
   2   2   6     2365.91     2118.77    121.75 o 
   3   2   6     2709.98     2649.09    126.92 o 
   4   2   6     2321.44     2175.59    120.17 o 
   5   2   6        1.64       55.42     41.21 o 
   6   2   6     1379.67     1144.01     98.56 o 
   7   2   6     2848.12     3233.48    144.41 o 
   8   2   6     7541.68     7705.19    219.49 o 
   9   2   6       71.99       67.33     50.07 o 
  10   2   6    10583.46    10987.51    264.75 o 
  11   2   6      144.91      261.64     64.16 o 
  12   2   6       22.88       59.64     44.38 o 
  13   2   6       73.89       77.08     57.35 o 
  14   2   6     4412.21     4703.17    190.73 o 
  15   2   6      226.60      163.02     70.44 o 
  16   2   6     1464.07     1598.54    128.79 o 
  17   2   6      848.85     1002.71    109.36 o 
  18   2   6     1128.91     1142.24    119.93 o 
   1   3   6     1386.10     1337.37     99.68 o 
   2   3   6      984.76     1014.39     79.31 o 
   3   3   6      425.76      450.43     71.56 o 
   4   3   6    14349.58    13624.39    289.58 o 
   5   3   6      149.82      194.48     56.18 o 
   6   3   6     6224.71     6127.43    193.54 o 
   7   3   6      208.53      332.20     53.89 o 
   8   3   6      560.95      583.27     73.50 o 
   9   3   6       32.94       68.98     51.31 o 
  10   3   6     2198.28     2505.98    142.24 o 
  11   3   6     1396.33     1413.69    111.07 o 
  12   3   6     2405.13     2520.06    135.37 o 
  13   3   6      448.01      532.38     80.66 o 
  14   3   6     3736.16     3603.43    177.93 o 
  15   3   6       68.09       67.45     50.13 o 
  16   3   6       55.35       78.60     58.47 o 
  17   3   6       56.59       90.58     67.39 o 
  18   3   6     2824.74     2734.86    173.35 o 
   0   4   6    20358.94    18985.33    335.96 o 
   1   4   6        6.91       77.49     48.55 o 
   2   4   6     2319.49     2041.81    121.40 o 
   3   4   6     1998.02     1831.01    117.99 o 
   4   4   6     1238.55     1140.01     97.21 o 
   5   4   6      295.68      327.09     58.23 o 
   6   4   6      677.72      669.92     77.49 o 
   7   4   6     2252.43     2244.39    120.81 o 
   8   4   6     5924.72     5770.86    204.23 o 
   9   4   6       81.83      118.81     62.64 o 
  10   4   6     9447.29     8372.11    242.97 o 
  11   4   6       65.23      182.21     57.24 o 
  12   4   6       69.44       78.49     58.41 o 
  13   4   6      163.62      145.41     76.67 o 
  14   4   6     4363.02     4474.93    200.00 o 
  15   4   6      118.48      283.71     65.04 o 
  16   4   6     1211.68     1339.90    110.13 o 
  17   4   6      802.46      805.00    107.78 o 
   1   5   6     1616.93     1545.24    103.90 o 
   2   5   6      305.50      290.52     59.00 o 
   3   5   6      542.70      548.81     73.20 o 
   4   5   6    10237.42     9409.87    249.55 o 
   5   5   6      280.55      360.61     60.88 o 
   6   5   6     7012.04     6500.72    218.90 o 
   7   5   6      126.88      176.81     49.13 o 
   8   5   6      955.21      817.56     95.28 o 
   9   5   6      120.88       82.65     61.46 o 
  10   5   6     2725.77     2641.76    147.34 o 
  11   5   6      989.67      929.74     97.27 o 
  12   5   6     1548.78     1395.96    111.24 o 
  13   5   6      515.04      710.60     85.94 o 
  14   5   6     3099.44     2932.45    171.47 o 
  15   5   6       83.33       98.68     61.87 o 
  16   5   6      125.30       83.18     61.87 o 
   0   6   6    12748.60    12057.67    280.72 o 
   1   6   6       17.57       62.81     46.73 o 
   2   6   6     2002.43     1086.12    101.85 o 
   3   6   6      838.77      400.41     68.39 o 
   4   6   6      976.33      646.03     78.90 o 
   5   6   6       42.60       73.09     54.36 o 
   6   6   6      712.53      664.11     81.13 o 
   7   6   6     1603.94     1511.43    118.64 o 
   8   6   6     4294.25     3256.55    163.08 o 
   9   6   6       89.17       86.59     64.40 o 
  10   6   6     7059.43     6073.01    220.25 o 
  11   6   6       18.67       74.44     55.36 o 
  12   6   6       63.06       76.49     56.88 o 
  13   6   6       62.75      104.61     55.12 o 
  14   6   6     3022.29     2491.48    166.07 o 
  15   6   6      120.62       92.93     69.09 o 
   1   7   6      253.23      261.11     56.30 o 
   2   7   6      416.71      161.90     69.97 o 
   3   7   6      447.19      201.82     62.11 o 
   4   7   6     7385.64     4893.31    193.25 o 
   5   7   6       31.22       77.37     57.53 o 
   6   7   6     4095.41     2690.01    155.39 o 
   7   7   6      202.08      190.67     54.48 o 
   8   7   6      673.44      627.01     88.76 o 
   9   7   6      138.43       74.61     55.53 o 
  10   7   6     1563.96     1279.96    115.82 o 
  11   7   6      714.27      522.10     83.06 o 
  12   7   6     1113.32     1278.26    109.54 o 
  13   7   6      160.91      123.51     77.43 o 
  14   7   6     2135.84     1917.18    141.53 o 
   0   8   6     8564.74     4258.97    190.61 o 
   1   8   6       80.49      143.35     75.55 o 
   2   8   6     1021.82     1275.32    104.02 o 
   3   8   6      993.28     1079.49    104.67 o 
   4   8   6      793.44      816.62     99.97 o 
   5   8   6       86.64      100.85     63.22 o 
   6   8   6      720.09      671.45     85.35 o 
   7   8   6      974.21     1201.89    104.02 o 
   8   8   6     3080.69     2945.48    170.47 o 
   9   8   6        7.07       78.96     58.76 o 
  10   8   6     3704.37     4070.29    195.89 o 
  11   8   6       58.88      112.42     70.50 o 
  12   8   6        5.55       75.14     55.89 o 
   1   9   6      202.62      227.36     64.10 o 
   2   9   6      502.39      315.88     70.21 o 
   3   9   6      229.03      241.21     64.69 o 
   4   9   6     4739.82     5117.97    201.65 o 
   5   9   6       27.86       78.96     58.70 o 
   6   9   6     1900.67     2019.56    139.48 o 
   7   9   6      181.52      221.49     61.52 o 
   8   9   6      323.30      306.37     81.30 o 
   9   9   6       72.37       83.89     62.40 o 
   0  10   6     5994.17     5839.78    230.82 o 
   1  10   6        9.63       82.30     61.23 o 
   2  10   6      877.22      808.28    100.26 o 
   3  10   6      669.75      629.94     88.17 o 
   4  10   6      380.49      329.97     76.14 o 
   5  10   6        2.88       75.02     55.83 o 
   6  10   6      261.31      259.17     77.72 o 
   1   0   7        1.49       64.22     47.78 o 
   2   0   7     1228.00     1404.59    102.79 o 
   3   0   7      335.15      384.45     64.05 o 
   4   0   7     8537.34     8530.79    243.85 o 
   5   0   7      933.56     1098.51     95.74 o 
   6   0   7     6057.90     5795.05    204.58 o 
   7   0   7        1.07       68.57     51.01 o 
   8   0   7      717.68      859.65     90.23 o 
   9   0   7      211.04      325.33     59.64 o 
  10   0   7     1440.55     1521.05    116.58 o 
  11   0   7      156.94      199.30     62.64 o 
  12   0   7      943.68     1234.06    105.25 o 
  13   0   7      240.26      204.58     60.17 o 
  14   0   7     2398.32     2454.14    154.92 o 
  15   0   7      155.01      102.91     76.55 o 
   0   1   7     9275.91     9144.35    254.30 o 
   1   1   7      679.82      577.87     78.37 o 
   2   1   7     2998.82     3206.42    147.52 o 
   3   1   7      111.09       87.00     64.69 o 
   4   1   7      241.19      205.05     59.99 o 
   5   1   7       28.94       66.69     49.60 o 
   6   1   7     1142.54     1305.15    102.79 o 
   7   1   7        5.84       68.86     51.25 o 
   8   1   7     4247.89     4727.71    186.56 o 
   9   1   7      408.97      511.89     76.26 o 
  10   1   7     4312.69     4130.88    183.98 o 
  11   1   7       76.99       83.71     62.28 o 
  12   1   7      127.36       77.37     57.53 o 
  13   1   7      171.05      174.35     75.32 o 
  14   1   7     2054.82     2575.30    155.50 o 
  15   1   7      106.05      211.68     64.16 o 
   1   2   7        2.90      148.99     44.67 o 
   2   2   7      999.43      937.49     94.75 o 
   3   2   7      263.92      296.27     60.23 o 
   4   2   7     8651.79     9053.83    258.53 o 
   5   2   7     1075.66     1077.55    102.61 o 
   6   2   7     3910.54     4045.58    177.05 o 
   7   2   7       60.76       77.55     57.65 o 
   8   2   7      364.39      350.87     70.15 o 
   9   2   7      219.12      132.85     70.03 o 
  10   2   7     1427.88     1568.60    112.83 o 
  11   2   7       96.21      114.00     60.11 o 
  12   2   7     1570.60     1621.38    124.74 o 
  13   2   7       98.33       80.48     59.88 o 
  14   2   7     2492.07     2483.49    157.21 o 
  15   2   7       91.71      200.88     58.35 o 
   0   3   7     9812.49     9439.86    258.70 o 
   1   3   7      590.69      614.62     76.20 o 
   2   3   7     1415.87     1428.01    107.07 o 
   3   3   7       30.28       75.20     55.89 o 
   4   3   7      139.32      136.01     58.76 o 
   5   3   7       15.48       69.09     51.37 o 
   6   3   7      762.74      723.34     90.40 o 
   7   3   7        7.79       71.27     53.01 o 
   8   3   7     4712.30     4897.71    192.84 o 
   9   3   7      331.86      506.20     78.72 o 
  10   3   7     4180.07     4366.27    189.85 o 
  11   3   7      131.01      129.09     68.04 o 
  12   3   7       55.62       79.72     59.29 o 
  13   3   7      239.12      360.50     80.78 o 
  14   3   7     2333.73     2462.24    153.51 o 
   1   4   7        6.23       53.65     39.92 o 
   2   4   7      360.25      310.07     63.05 o 
   3   4   7      199.98      166.60     71.97 o 
   4   4   7     7376.27     7461.75    234.87 o 
   5   4   7      902.56      804.41     97.15 o 
   6   4   7     3431.73     3661.72    175.17 o 
   7   4   7      103.14       81.42     60.58 o 
   8   4   7      271.94      193.19     83.48 o 
   9   4   7      193.99      277.31     69.33 o 
  10   4   7     1792.62     2072.86    135.84 o 
  11   4   7       68.84       79.66     59.23 o 
  12   4   7     1525.86     1636.88    130.20 o 
  13   4   7       68.33      102.91     64.51 o 
   0   5   7     5852.95     5878.47    217.14 o 
   1   5   7      489.24      516.29     76.08 o 
   2   5   7     1051.42     1140.07    103.67 o 
   3   5   7        0.73       64.28     47.84 o 
   4   5   7      151.71      243.62     60.88 o 
   5   5   7        1.86       73.73     54.89 o 
   6   5   7      841.94      691.93     96.39 o 
   7   5   7        4.41      120.93     52.25 o 
   8   5   7     3957.78     3779.83    187.50 o 
   9   5   7      220.76      157.03     82.77 o 
  10   5   7     3962.62     4490.73    195.25 o 
  11   5   7       50.29       73.09     54.36 o 
  12   5   7       46.61       84.24     62.69 o 
   1   6   7        2.02       66.51     49.49 o 
   2   6   7      337.75      273.50     68.39 o 
   3   6   7      192.02      180.51     78.02 o 
   4   6   7     5059.00     5021.23    207.98 o 
   5   6   7      476.51      624.72     81.71 o 
   6   6   7     3442.03     3464.77    177.40 o 
   7   6   7       12.61       86.18     54.01 o 
   8   6   7      319.85      187.09     98.56 o 
   9   6   7      104.59       81.89     60.88 o 
  10   6   7     1233.95     1198.31    120.46 o 
  11   6   7       67.58       75.90     56.47 o 
   0   7   7     4507.32     4615.65    202.47 o 
   1   7   7      239.26      143.65     75.73 o 
   2   7   7     1243.81     1226.42    113.65 o 
   3   7   7       59.95       88.05     65.51 o 
   4   7   7      144.15      242.50     54.59 o 
   5   7   7       52.69       80.72     59.99 o 
   6   7   7      516.84      582.51     86.76 o 
   7   7   7       11.35       90.29     56.59 o 
   8   7   7     2254.84     2400.25    153.21 o 
   1   8   7        0.45       82.89     61.64 o 
   2   8   7      476.19      542.71     75.73 o 
   3   8   7      117.89      113.88     71.38 o 
   4   8   7     3538.40     3521.07    178.93 o 
   5   8   7      363.05      399.89     77.43 o 
   0   0   8     4280.32     4251.10    192.72 o 
   1   0   8      721.58      695.69     93.51 o 
   2   0   8      722.20      721.58     88.00 o 
   3   0   8      751.62      890.94    100.32 o 
   4   0   8      303.91      303.32     71.38 o 
   5   0   8       73.82       87.94     65.40 o 
   6   0   8      201.62       97.92     72.85 o 
   7   0   8     2174.81     2387.10    148.05 o 
   8   0   8     1083.09     1247.38    106.55 o 
   9   0   8      624.12      701.97    102.08 o 
   1   1   8      521.87      604.47     82.18 o 
   2   1   8      332.70      259.12     70.68 o 
   3   1   8     1789.98     1522.11    124.39 o 
   4   1   8     3406.28     3516.20    173.12 o 
   5   1   8      663.88      898.51     90.46 o 
   6   1   8     1505.14     1745.71    128.21 o 
   7   1   8      301.46      191.90     61.93 o 
   8   1   8      256.37      226.48     69.21 o 
   9   1   8       23.37       75.02     55.77 o 
   0   2   8     4011.76     3711.27    183.80 o 
   1   2   8      587.84      587.62     89.05 o 
   2   2   8      511.86      476.43     77.43 o 
   3   2   8      920.67     1060.06    101.79 o 
   4   2   8      266.40      301.79     72.44 o 
   5   2   8      117.71       89.23     66.39 o 
   6   2   8      179.83      296.16     74.02 o 
   7   2   8     1976.67     1889.53    143.88 o 
   8   2   8     1063.16     1093.34    114.41 o 
   9   2   8      619.48      582.28     84.12 o 
   1   3   8      534.84      646.85     90.70 o 
   2   3   8      170.47       88.82     66.04 o 
   3   3   8     1236.58     1152.75    115.88 o 
   4   3   8     2665.40     2673.51    165.95 o 
   5   3   8      667.76      781.98     86.88 o 
   6   3   8     1373.97     1595.02    131.85 o 
   7   3   8      285.71      305.61     76.37 o 
   8   3   8      189.84      265.10     64.63 o 
   0   4   8     2488.16     2687.37    154.80 o 
   1   4   8      407.93      390.55     80.60 o 
   2   4   8      318.93      385.56     74.61 o 
   3   4   8      729.96      750.28     93.81 o 
   4   4   8      207.48      151.75     80.01 o 
   5   4   8      190.40      235.28     69.97 o 
   6   4   8      212.42      185.68     80.25 o 
   1   5   8      490.57      511.60     89.52 o 
   2   5   8      104.37      154.57     81.48 o 
   3   5   8     1122.11     1096.22    116.06 o 
                                                 
